# Supplementary material for: Genome-scale metabolic network reconstruction of Saccharopolyspora spinosa for Spinosad Production improvement
Source: Microb Cell Fact. 2014 Mar 15;13:41. doi: 10.1186/1475-2859-13-41 (PMC4003821; doi:10.1186/1475-2859-13-41)
Supplement: Additional file 1 — The SPNV1.0 model content. [file 1475-2859-13-41-S1.xls]

## Sheet: List of reactions
	Reaction ID	Reaction (Long)	Reaction (short)	Reversibile	Gene	Enzyme	Subsystem
	R00004	Diphosphate + H2O = 2 Orthophosphate	C00013 + C00001 <=> 2 C00009	FALSE	hppA	3.6.1.1	rn00190
	R00005	Urea-1-carboxylate + H2O = 2 CO2 + 2 NH3	C01010 + C00001 <=> 2 C00011 + 2 C00014	FALSE		3.5.1.54	rn00330 rn00791
	R00006	2 Pyruvate = 2-Acetolactate + CO2	2 C00022 <=> C00900 + C00011	FALSE	NZ_AEYC01000083.1:41224..42981 or ilvH or NZ_AEYC01000001.1:283645..285390	2.2.1.6	rn00770
	R00009	2 H2O2 = Oxygen + 2 H2O	2 C00027 <=> C00007 + 2 C00001	TRUE		1.11.1.6 1.11.1.21	rn00680 rn00380
	R00013	2 Glyoxylate = 2-Hydroxy-3-oxopropanoate + CO2	2 C00048 <=> C01146 + C00011	FALSE	complement(NZ_AEYC01000095.1:77420..79123)	4.1.1.47	rn00630
	R00022	Chitobiose + H2O = 2 N-Acetyl-D-glucosamine	C01674 + C00001 <=> 2 C00140	FALSE		3.2.1.52	rn00520
	R00025	Oxygen + 2 2-Nitropropane = 2 Acetone + 2 Nitrite	C00007 + 2 C02116 <=> 2 C00207 + 2 C00088	FALSE		1.13.12.16	rn00910
	R00028	Maltose + H2O = 2 D-Glucose	C00208 + C00001 <=> 2 C00031	FALSE		3.2.1.20	rn00500
	R00036	2 5-Aminolevulinate = Porphobilinogen + 2 H2O	2 C00430 <=> C00931 + 2 C00001	FALSE	NZ_AEYC01000068.1:96769..97665	4.2.1.24	rn00860
	R00066	2 6,7-Dimethyl-8-(1-D-ribityl)lumazine = Riboflavin +5-Amino-6-(1-D-ribitylamino)uracil	2 C04332 <=> C00255 + C04732	FALSE		2.5.1.9	rn00740
	R00069	4-Imidazolone-5-propanoate +Oxygen + H2O = Hydantoin-5-propionate + H2O2	C03680 + C00007 + C00001 <=> C05565 + C00027	FALSE		1.14.13.- 1.17.3.2	rn00340
	R00084	4 Porphobilinogen + H2O = Hydroxymethylbilane + 4 NH3	4 C00931 + C00001 <=> C01024 + 4 C00014	FALSE	hemC	2.5.1.61	rn00860
	R00089	ATP = 3',5'-Cyclic AMP + Diphosphate	C00002 <=> C00575 + C00013	FALSE		4.6.1.1	rn00230
	R00093	L-Glutamine + 2-Oxoglutarate + NADH + H+ = 2 L-Glutamate + NAD+	C00064 + C00026 + C00004 + C00080 <=> 2 C00025 + C00003	FALSE		1.4.1.14	rn00250 rn00910
	R00094	2 Glutathione + NAD+ = Glutathione disulfide + NADH + H+	2 C00051 + C00003 <=> C00127 + C00004 + C00080	FALSE	complement(NZ_AEYC01000001.1:434650..436047)	1.8.1.7	not exist
	R00103	NAD+ + H2O = AMP + Nicotinamide D-ribonucleotide	C00003 + C00001 <=> C00020 + C00455	FALSE		3.6.1.9 3.6.1.22	rn00760
	R00104	ATP + NAD+ = ADP + NADP+	C00002 + C00003 <=> C00008 + C00006	FALSE		2.7.1.23	rn00760
	R00106	NADPH + 2 Ferricytochrome = NADP+ + 2 Ferrocytochrome + H+	C00005 + 2 C00923 <=> C00006 + 2 C00924 + C00080	TRUE		1.6.2.4	not exist
	R00111	NADPH + 2 N-(omega)-Hydroxyarginine + 2 Oxygen + H+ = NADP+ + 2Nitric oxide + 2 L-Citrulline + 2 H2O	C00005 + 2 C05933 + 2 C00007 + C00080 <=> C00006 + 2 C00533 + 2 C00327 + 2 C00001	FALSE		1.14.13.39	rn00330
	R00112	NADPH + NAD+ = NADP+ + NADH	C00005 + C00003 <=> C00006 + C00004	TRUE		1.6.1.1 1.6.1.2	rn00760
	R00114	L-Glutamine + 2-Oxoglutarate + NADPH + H+ = 2 L-Glutamate + NADP+	C00064 + C00026 + C00005 + C00080 <=> 2 C00025 + C00006	FALSE		1.4.1.13	rn00910 rn00250
	R00115	2 Glutathione + NADP+ = Glutathione disulfide + NADPH + H+	2 C00051 + C00006 <=> C00127 + C00005 + C00080	FALSE	complement(NZ_AEYC01000001.1:434650..436047)	1.8.1.7	rn00480
	R00118	NADP+ + H2O = Orthophosphate + NAD+	C00006 + C00001 <=> C00009 + C00003	FALSE		3.1.3.-	rn00760
	R00130	ATP + Dephospho-CoA = ADP + CoA	C00002 + C00882 <=> C00008 + C00010	FALSE	coaE	2.7.1.24	rn00770
	R00131	Urea + H2O = CO2 + 2 NH3	C00086 + C00001 <=> C00011 + 2 C00014	FALSE	ureC or ure A	3.5.1.5	rn00230 rn00330 rn00791
	R00132	Carbonic acid = CO2 + H2O	C01353 <=> C00011 + C00001	TRUE		4.2.1.1	rn00910
	R00137	ATP + Nicotinamide D-ribonucleotide = Diphosphate + NAD+	C00002 + C00455 <=> C00013 + C00003	FALSE		2.7.7.1 2.7.7.18	rn00760
	R00139	2'-Deoxy-5-hydroxymethylcytidine-5'-diphosphate + ATP =2'-Deoxy-5-hydroxymethylcytidine-5'-triphosphate + ADP	C11038 + C00002 <=> C11039 + C00008	FALSE	complement(NZ_AEYC01000019.1:316021..316419)	2.7.4.6	rn00240
	R00161	ATP + FMN = Diphosphate + FAD	C00002 + C00061 <=> C00013 + C00016	FALSE		2.7.7.2	rn00740
	R00177	ATP +L-Methionine + H2O = Orthophosphate + Diphosphate + S-Adenosyl-L-methionine	C00002 + C00073 + C00001 <=> C00009 + C00013 + C00019	FALSE	SAM-s	2.5.1.6	rn00270
	R00178	S-Adenosyl-L-methionine + H+ = S-Adenosylmethioninamine + CO2	C00019 + C00080 <=> C01137 + C00011	FALSE		4.1.1.50	rn00270 rn00330
	R00189	ATP + Deamino-NAD+ + NH3 = AMP + Diphosphate + NAD+	C00002 + C00857 + C00014 <=> C00020 + C00013 + C00003	FALSE		6.3.1.5 6.3.5.1	rn00760
	R00192	S-Adenosyl-L-homocysteine + H2O = Adenosine + L-Homocysteine	C00021 + C00001 <=> C00212 + C00155	FALSE	complement(NZ_AEYC01000008.1:170353..171813) or complement(NZ_AEYC01000063.1:51885..52004) or complement(NZ_AEYC01000063.1:52014..53474)	3.3.1.1	rn00270
	R00217	Oxaloacetate = Pyruvate + CO2	C00036 <=> C00022 + C00011	FALSE		1.1.1.38 1.1.1.40 4.1.1.3	rn00620
	R00220	L-Serine = Pyruvate + NH3	C00065 <=> C00022 + C00014	FALSE	complement(NZ_AEYC01000017.1:9868..11079) or NZ_AEYC01000006.1:124335..125588	4.3.1.17 4.3.1.19	rn00260
	R00253	ATP + L-Glutamate + NH3 = ADP + Orthophosphate + L-Glutamine	C00002 + C00025 + C00014 <=> C00008 + C00009 + C00064	FALSE		6.3.1.2	rn00250 rn00330 rn00910
	R00254	N-Carbamyl-L-glutamate + H2O = L-Glutamate + NH3 + CO2	C05829 + C00001 <=> C00025 + C00014 + C00011	FALSE		3.5.1.87	not exist
	R00257	ATP + Deamino-NAD+ + L-Glutamine + H2O = AMP + Diphosphate + NAD++ L-Glutamate	C00002 + C00857 + C00064 + C00001 <=> C00020 + C00013 + C00003 +C00025	FALSE		6.3.5.1	rn00760
	R00264	2,5-Dioxopentanoate + NADP+ + H2O = 2-Oxoglutarate + NADPH + H+	C00433 + C00006 + C00001 <=> C00026 + C00005 + C00080	TRUE		1.2.1.3 1.2.1.26	rn00040
	R00272	2-Oxoglutarate = Succinate semialdehyde + CO2	C00026 <=> C00232 + C00011	FALSE	kgd	4.1.1.71	not exist
	R00275	2 O2.- + 2 H+ = H2O2 + Oxygen	2 C00704 + 2 C00080 <=> C00027 + C00007	TRUE		1.15.1.1	not exist
	R00277	Pyridoxamine phosphate + H2O + Oxygen = Pyridoxal phosphate + NH3+ H2O2	C00647 + C00001 + C00007 <=> C00018 + C00014 + C00027	FALSE		1.4.3.5	rn00750
	R00278	Pyridoxine phosphate + Oxygen = H2O2 + Pyridoxal phosphate	C00627 + C00007 <=> C00027 + C00018	FALSE		1.4.3.5	rn00750
	R00286	UDP-glucose + H2O + 2 NAD+ = UDP-glucuronate + 2 NADH + 2 H+	C00029 + C00001 + 2 C00003 <=> C00167 + 2 C00004 + 2 C00080	TRUE		1.1.1.22	rn00040 rn00053 rn00520 rn00500
	R00306	Cellobiose + H2O = 2 D-Glucose	C00185 + C00001 <=> 2 C00031	FALSE		3.2.1.21 3.2.1.74	rn00500
	R00310	Protoporphyrin + Fe2+ = Heme + 2 H+	C02191 + C14818 <=> C00032 + 2 C00080	TRUE	hemH	4.99.1.1	rn00860
	R00321	Acetamide + H2O = Acetate + NH3	C06244 + C00001 <=> C00033 + C00014	FALSE	NZ_AEYC01000007.1:118125..119327 or NZ_AEYC01000007.1:108023..108523	3.5.1.4	not exist
	R00335	GTP + H2O = GDP + Orthophosphate	C00044 + C00001 <=> C00035 + C00009	FALSE		3.6.1.5 3.6.5.1 3.6.5.2 3.6.5.3	not exist
	R00354	Acetyl-CoA + Oxaloacetate = (3S)-Citryl-CoA	C00024 + C00036 <=> C00566	FALSE		4.1.3.34	rn00720
	R00357	L-Aspartate + H2O + Oxygen = Oxaloacetate + NH3 + H2O2	C00049 + C00001 + C00007 <=> C00036 + C00014 + C00027	FALSE		1.4.3.2 1.4.3.16	rn00250
	R00366	Glycine + H2O + Oxygen = Glyoxylate + NH3 + H2O2	C00037 + C00001 + C00007 <=> C00048 + C00014 + C00027	FALSE		1.4.3.3 1.4.3.19	rn00730
	R00371	Acetyl-CoA + Glycine = CoA + L-2-Amino-3-oxobutanoic acid	C00024 + C00037 <=> C00010 + C03508	FALSE	complement(NZ_AEYC01000001.1:45678..46865)	2.3.1.29	rn00260
	R00372	Glycine + 2-Oxoglutarate = Glyoxylate + L-Glutamate	C00037 + C00026 <=> C00048 + C00025	TRUE		2.6.1.4 2.6.1.44	rn00260
	R00418	UDP-N-acetyl-D-glucosamine = UDP-N-acetyl-D-galactosamine	C00043 <=> C00203	TRUE		5.1.3.2 5.1.3.7	rn00520
	R00424	GTP + H2O =2-Amino-4-hydroxy-6-(erythro-1,2,3-trihydroxypropyl)dihydropteridinetriphosphate + Formate	C00044 + C00001 <=> C04895 + C00058	TRUE		3.5.4.16	rn00790
	R00425	GTP + 3 H2O = Formate +2,5-Diamino-6-(5'-phosphoribosylamino)-4-pyrimidineone + Diphosphate	C00044 + 3 C00001 <=> C00058 + C01304 + C00013	FALSE		3.5.4.25	rn00740
	R00428	GTP + H2O = Formamidopyrimidine nucleoside triphosphate	C00044 + C00001 <=> C05922	FALSE		3.5.4.16	rn00790
	R00429	ATP + GTP = AMP + Guanosine 3'-diphosphate 5'-triphosphate	C00002 + C00044 <=> C00020 + C04494	FALSE		2.7.6.5	rn00230
	R00434	GTP = 3',5'-Cyclic GMP + Diphosphate	C00044 <=> C00942 + C00013	FALSE		4.6.1.1 4.6.1.2	rn00230
	R00457	L-Lysine + 2-Oxoglutarate = L-2-Aminoadipate 6-semialdehyde +L-Glutamate	C00047 + C00026 <=> C04076 + C00025	TRUE	complement(NZ_AEYC01000096.1:79272..80639)	2.6.1.36	not exist
	R00470	4-Hydroxy-2-oxoglutarate = Pyruvate + Glyoxylate	C01127 <=> C00022 + C00048	TRUE		4.1.3.16	rn00630
	R00471	D-4-Hydroxy-2-oxoglutarate = Pyruvate + Glyoxylate	C05946 <=> C00022 + C00048	TRUE		4.1.1.3 4.1.2.14 4.1.3.16	rn00330
	R00475	Glycolate + Oxygen = Glyoxylate + H2O2	C00160 + C00007 <=> C00048 + C00027	FALSE		1.1.3.15	rn00630
	R00481	L-Aspartate + Oxygen = Iminoaspartate + H2O2	C00049 + C00007 <=> C05840 + C00027	FALSE		1.4.3.16	rn00760
	R00489	L-Aspartate = beta-Alanine + CO2	C00049 <=> C00099 + C00011	FALSE		4.1.1.11 4.1.1.15	rn00410 rn00770
	R00490	L-Aspartate = Fumarate + NH3	C00049 <=> C00122 + C00014	FALSE		3.5.1.38 4.3.1.1	rn00250 rn00910
	R00491	L-Aspartate = D-Aspartate	C00049 <=> C00402	TRUE		5.1.1.13	rn00250
	R00494	Glutathione + H2O = Cys-Gly + L-Glutamate	C00051 + C00001 <=> C01419 + C00025	FALSE		2.3.2.2 3.4.19.13	rn00480
	R00505	UDP-D-galactose = UDP-alpha-D-galacto-1,4-furanose	C00052 <=> C03733	TRUE		5.4.99.9	not exist
	R00513	ATP + Cytidine = ADP + CMP	C00002 + C00475 <=> C00008 + C00055	FALSE		2.7.1.48	rn00240
	R00516	UTP + Cytidine = UDP + CMP	C00075 + C00475 <=> C00015 + C00055	FALSE		2.7.1.48	rn00240
	R00517	GTP + Cytidine = GDP + CMP	C00044 + C00475 <=> C00035 + C00055	FALSE		2.7.1.48	rn00240
	R00519	Formate + NAD+ = H+ + CO2 + NADH	C00058 + C00003 <=> C00080 + C00011 + C00004	FALSE		1.2.1.2	rn00630 rn00680
	R00524	Formamide + H2O = Formate + NH3	C00488 + C00001 <=> C00058 + C00014	FALSE		3.5.1.49	rn00630
	R00549	ATP + Riboflavin = ADP + FMN	C00002 + C00255 <=> C00008 + C00061	FALSE		2.7.1.26	rn00740
	R00551	L-Arginine + H2O = L-Ornithine + Urea	C00062 + C00001 <=> C00077 + C00086	FALSE		3.5.3.1	rn00330
	R00552	L-Arginine + H2O = L-Citrulline + NH3	C00062 + C00001 <=> C00327 + C00014	FALSE	complement(NZ_AEYC01000074.1:53965..55167)	3.5.3.6	rn00330
	R00557	2 L-Arginine + 4 Oxygen + 3 NADPH + 3 H+ = 2 Nitric oxide + 2L-Citrulline + 3 NADP+ + 4 H2O	2 C00062 + 4 C00007 + 3 C00005 + 3 C00080 <=> 2 C00533 + 2 C00327 +3 C00006 + 4 C00001	FALSE		1.14.13.39	rn00330
	R00558	L-Arginine + Oxygen + NADPH + H+ = N-(omega)-Hydroxyarginine +NADP+ + H2O	C00062 + C00007 + C00005 + C00080 <=> C05933 + C00006 + C00001	FALSE		1.14.13.39	rn00330
	R00565	L-Arginine + Glycine = L-Ornithine + Guanidinoacetate	C00062 + C00037 <=> C00077 + C00581	TRUE		2.1.4.1	rn00260 rn00330
	R00602	Methanol + H2O2 = Formaldehyde + 2 H2O	C00132 + C00027 <=> C00067 + 2 C00001	FALSE		1.11.1.6 1.11.1.7 1.11.1.21	rn00680
	R00610	Sarcosine + H2O + Oxygen = Glycine + Formaldehyde + H2O2	C00213 + C00001 + C00007 <=> C00037 + C00067 + C00027	FALSE		1.5.3.1	rn00260
	R00647	L-xylo-Hexulonolactone = Ascorbate	C03289 <=> C00072	FALSE		1.1.3.8	rn00053
	R00654	L-Methionine + H2O = Methanethiol + NH3 + 2-Oxobutanoate	C00073 + C00001 <=> C00409 + C00014 + C00109	FALSE		4.4.1.11	rn00270
	R00668	L-Ornithine + 2-Oxoglutarate =3,4-Dihydro-2H-Pyrrole-2-carboxylate + L-Glutamate + H2O	C00077 + C00026 <=> C04322 + C00025 + C00001	TRUE		2.6.1.13 2.6.1.68	not exist
	R00670	L-Ornithine = Putrescine + CO2	C00077 <=> C00134 + C00011	FALSE		4.1.1.17	rn00330 rn00480
	R00673	L-Tryptophan + H2O = Indole + Pyruvate + NH3	C00078 + C00001 <=> C00463 + C00022 + C00014	FALSE	tnaA	4.1.99.1	rn00380
	R00678	L-Tryptophan + Oxygen = L-Formylkynurenine	C00078 + C00007 <=> C02700	FALSE		1.13.11.11 1.13.11.52	rn00380
	R00685	L-Tryptophan = Tryptamine + CO2	C00078 <=> C00398 + C00011	FALSE		4.1.1.28	rn00380 rn00901
	R00691	L-Arogenate = L-Phenylalanine + H2O + CO2	C00826 <=> C00079 + C00001 + C00011	FALSE		4.2.1.51 4.2.1.91	rn00400
	R00698	L-Phenylalanine + Oxygen = 2-Phenylacetamide + CO2	C00079 + C00007 <=> C02505 + C00011	FALSE		1.11.1.7 1.11.1.21	rn00360
	R00699	L-Phenylalanine = Phenethylamine + CO2	C00079 <=> C05332 + C00011	FALSE		4.1.1.28 4.1.1.53	rn00360
	R00705	3-Oxopropanoate + CoA + NAD+ = Acetyl-CoA + CO2 + NADH + H+	C00222 + C00010 + C00003 <=> C00024 + C00011 + C00004 + C00080	FALSE		1.2.1.18 1.2.1.27	rn00410 rn00562 rn00640
	R00713	Succinate semialdehyde + NAD+ + H2O = Succinate + NADH + H+	C00232 + C00003 + C00001 <=> C00042 + C00004 + C00080	TRUE	gabD	1.2.1.16 1.2.1.24	rn00250 rn00350 rn00650
	R00715	N6-(L-1,3-Dicarboxypropyl)-L-lysine + NAD+ + H2O = L-Lysine +2-Oxoglutarate + NADH + H+	C00449 + C00003 + C00001 <=> C00047 + C00026 + C00004 + C00080	TRUE		1.5.1.7	rn00300 rn00310
	R00720	ITP + H2O = IMP + Diphosphate	C00081 + C00001 <=> C00130 + C00013	FALSE		3.6.1.8 3.6.1.19	rn00230
	R00722	ATP + IDP = ADP + ITP	C00002 + C00104 <=> C00008 + C00081	FALSE	complement(NZ_AEYC01000019.1:316021..316419)	2.7.4.6	rn00230
	R00724	IDP + Phosphoenolpyruvate = ITP + Pyruvate	C00104 + C00074 <=> C00081 + C00022	FALSE		2.7.1.40	not exist
	R00736	L-Tyrosine = Tyramine + CO2	C00082 <=> C00483 + C00011	FALSE		4.1.1.25 4.1.1.28	rn00350 rn00950
	R00754	Ethanol + NAD+ = Acetaldehyde + NADH + H+	C00469 + C00003 <=> C00084 + C00004 + C00080	TRUE		1.1.1.1 1.1.1.71	rn00010
	R00760	ATP + D-Fructose = ADP + D-Fructose 6-phosphate	C00002 + C00095 <=> C00008 + C00085	FALSE		2.7.1.1 2.7.1.4	rn00051 rn00500 rn00520
	R00765	D-Glucosamine 6-phosphate + H2O = D-Fructose 6-phosphate + NH3	C00352 + C00001 <=> C00085 + C00014	FALSE		3.5.99.6	rn00520
	R00772	D-Mannose 6-phosphate = D-Fructose 6-phosphate	C00275 <=> C00085	TRUE		5.3.1.8	rn00051 rn00520
	R00782	L-Cysteine + H2O = Hydrogen sulfide + Pyruvate + NH3	C00097 + C00001 <=> C00283 + C00022 + C00014	FALSE	NZ_AEYC01000001.1:311535..312641	4.4.1.1 4.4.1.8	rn00270
	R00787	Nitrite + 3 NADH + 3 H+ = NH4OH + 3 NAD+ + H2O	C00088 + 3 C00004 + 3 C00080 <=> C01358 + 3 C00003 + C00001	FALSE		1.7.1.4	rn00910
	R00789	Nitrite + 3 NADPH + 3 H+ = NH4OH + 3 NADP+ + H2O	C00088 + 3 C00005 + 3 C00080 <=> C01358 + 3 C00006 + C00001	FALSE		1.7.1.4	rn00910
	R00794	Nitrite + NAD+ + H2O = Nitrate + NADH + H+	C00088 + C00003 + C00001 <=> C00244 + C00004 + C00080	TRUE		1.7.1.1 1.7.1.2	rn00910
	R00801	Sucrose + H2O = D-Fructose + D-Glucose	C00089 + C00001 <=> C00095 + C00031	FALSE		3.2.1.10 3.2.1.20 3.2.1.48	rn00052
	R00817	Catechol + Oxygen = cis,cis-Muconate	C00090 + C00007 <=> C02480	FALSE		1.13.11.1	rn00362
	R00818	Salicylate + Oxygen + NADH + H+ = Catechol + CO2 + NAD+ + H2O	C00805 + C00007 + C00004 + C00080 <=> C00090 + C00011 + C00003 +C00001	FALSE		1.14.13.1	rn00621 rn00624 rn00626
	R00829	Succinyl-CoA + Acetyl-CoA = CoA + 3-Oxoadipyl-CoA	C00091 + C00024 <=> C00010 + C02232	FALSE		2.3.1.16 2.3.1.174	rn00362
	R00833	(R)-Methylmalonyl-CoA = Succinyl-CoA	C01213 <=> C00091	TRUE	complement(NZ_AEYC01000005.1:18703..19707)	5.4.99.2	rn00280 rn00630 rn00640 rn00720
	R00836	UDP-glucose + D-Glucose 6-phosphate = UDP + alpha,alpha'-Trehalose6-phosphate	C00029 + C00092 <=> C00015 + C00689	FALSE		2.4.1.15	rn00500
	R00839	6-Phospho-beta-D-glucosyl-(1,4)-D-glucose + H2O = D-Glucose +D-Glucose 6-phosphate	C04534 + C00001 <=> C00031 + C00092	FALSE		3.2.1.86	not exist
	R00847	ATP + Glycerol = ADP + sn-Glycerol 3-phosphate	C00002 + C00116 <=> C00008 + C00093	FALSE		2.7.1.30	rn00561
	R00848	sn-Glycerol 3-phosphate + FAD = Glycerone phosphate + FADH2	C00093 + C00016 <=> C00111 + C01352	TRUE		1.1.5.3	rn00564
	R00856	CTP + sn-Glycerol 3-phosphate = Diphosphate + CDP-glycerol	C00063 + C00093 <=> C00013 + C00513	FALSE		2.7.7.39	rn00564
	R00872	D-Fructose 2-phosphate + H2O = D-Fructose + Orthophosphate	C03267 + C00001 <=> C00095 + C00009	FALSE		3.1.3.-	rn00051
	R00885	GTP + D-Mannose 1-phosphate = Diphosphate + GDP-mannose	C00044 + C00636 <=> C00013 + C00096	FALSE		2.7.7.13	rn00051 rn00520
	R00894	ATP + L-Glutamate + L-Cysteine = ADP + Orthophosphate +gamma-L-Glutamyl-L-cysteine	C00002 + C00025 + C00097 <=> C00008 + C00009 + C00669	FALSE		6.3.2.2	rn00480
	R00899	Cys-Gly + H2O = L-Cysteine + Glycine	C01419 + C00001 <=> C00097 + C00037	FALSE		3.4.11.1 3.4.11.2 3.4.11.23 3.4.13.-	rn00480
	R00900	L-Cysteine + Glutathione + NADP+ = S-Glutathionyl-L-cysteine +NADPH	C00097 + C00051 + C00006 <=> C05526 + C00005	TRUE		1.8.1.9 1.8.1.10	rn00270
	R00904	3-Aminopropanal + NAD+ + H2O = beta-Alanine + NADH + H+	C05665 + C00003 + C00001 <=> C00099 + C00004 + C00080	TRUE		1.2.1.3 1.2.1.5 1.2.1.19	not exist
	R00908	beta-Alanine + 2-Oxoglutarate = 3-Oxopropanoate + L-Glutamate	C00099 + C00026 <=> C00222 + C00025	TRUE		2.6.1.19 2.6.1.55	rn00410 rn00640
	R00918	Propanoyl-CoA + 6 (S)-Methylmalonyl-CoA + 6 NADPH + 6 H+ =6-Deoxyerythronolide B + 7 CoA + 6 CO2 + H2O + 6 NADP+	C00100 + 6 C00683 + 6 C00005 + 6 C00080 <=> C03240 + 7 C00010 + 6 C00011 + C00001 + 6 C00006	FALSE		2.3.1.94	rn00522
	R00922	2-Methyl-3-oxopropanoate + CoA + NAD+ = Propanoyl-CoA + CO2 + NADH+ H+	C00349 + C00010 + C00003 <=> C00100 + C00011 + C00004 + C00080	FALSE		1.2.1.27	not exist
	R00925	ATP + Propanoate + CoA = AMP + Diphosphate + Propanoyl-CoA	C00002 + C00163 + C00010 <=> C00020 + C00013 + C00100	FALSE	NZ_AEYC01000066.1:96373..98328 or complement(NZ_AEYC01000030.1:89420..91402)	6.2.1.1 6.2.1.17	rn00640
	R00926	Propionyladenylate + CoA = AMP + Propanoyl-CoA	C05983 + C00010 <=> C00020 + C00100	TRUE	NZ_AEYC01000066.1:96373..98328 or complement(NZ_AEYC01000030.1:89420..91402)	6.2.1.1 6.2.1.17	rn00640
	R00927	Propanoyl-CoA + Acetyl-CoA = CoA + 2-Methylacetoacetyl-CoA	C00100 + C00024 <=> C00010 + C03344	FALSE	complement(NZ_AEYC01000088.1:423760..424932) or complement(NZ_AEYC01000088.1:106778..107956) or NZ_AEYC01000076.1:69490..69840 or complement(NZ_AEYC01000072.1:37204..38487) or complement(NZ_AEYC01000066.1:38264..38869) or NZ_AEYC01000063.1:141962..143170 or NZ_AEYC01000018.1:27183..28394 or NZ_AEYC01000017.1:17231..18451 or complement(NZ_AEYC01000001.1:440887..441744) or NZ_AEYC01000001.1:220457.…	2.3.1.9 2.3.1.16	rn00280
	R00935	(S)-Methylmalonate semialdehyde + CoA + NAD+ = Propanoyl-CoA + CO2 + NADH + H+	C06002 + C00010 + C00003 <=> C00100 + C00011 + C00004 + C00080	FALSE		1.2.1.27	rn00280 rn00640
	R00942	ATP + Tetrahydrofolate + L-Glutamate = ADP + Orthophosphate +Tetrahydrofolyl-[Glu](2)	C00002 + C00101 + C00025 <=> C00008 + C00009 + C09332	FALSE		6.3.2.17	rn00790
	R00943	Tetrahydrofolate + Formate + ATP = ADP + Orthophosphate +10-Formyltetrahydrofolate	C00101 + C00058 + C00002 <=> C00008 + C00009 + C00234	FALSE	complement(NZ_AEYC01000005.1:47902..49599)	6.3.4.3	not exist
	R00944	10-Formyltetrahydrofolate + H2O = Formate + Tetrahydrofolate	C00234 + C00001 <=> C00058 + C00101	FALSE	purU	3.5.1.10	rn00630 rn00670
	R00955	UDP-glucose + alpha-D-Galactose 1-phosphate = D-Glucose1-phosphate + UDP-D-galactose	C00029 + C00446 <=> C00103 + C00052	TRUE		2.7.7.12	rn00052 rn00520
	R00962	ITP + Cytidine = IDP + CMP	C00081 + C00475 <=> C00104 + C00055	FALSE		2.7.1.48	rn00240
	R00964	ATP + Uridine = ADP + UMP	C00002 + C00299 <=> C00008 + C00105	FALSE		2.7.1.48	rn00240
	R00966	Uracil + 5-Phospho-alpha-D-ribose1-diphosphate = UMP + Diphosphate	C00106 + C00119 <=> C00105 + C00013	FALSE		2.4.2.9	rn00240
	R00967	UTP + Uridine = UDP + UMP	C00075 + C00299 <=> C00015 + C00105	FALSE		2.7.1.48	rn00240
	R00968	GTP + Uridine = GDP + UMP	C00044 + C00299 <=> C00035 + C00105	FALSE		2.7.1.48	rn00240
	R00970	ITP + Uridine = IDP + UMP	C00081 + C00299 <=> C00104 + C00105	FALSE		2.7.1.48	rn00240
	R00974	Cytosine + H2O = Uracil + NH3	C00380 + C00001 <=> C00106 + C00014	FALSE		3.5.4.1	rn00240
	R00982	ATP + Anthranilate + CoA = AMP + Diphosphate + Anthranilyl-CoA	C00002 + C00108 + C00010 <=> C00020 + C00013 + C02247	FALSE		6.2.1.32	rn00627
	R00987	L-Kynurenine + H2O = Anthranilate + L-Alanine	C00328 + C00001 <=> C00108 + C00041	FALSE		3.7.1.3	rn00380
	R00994	D-erythro-3-Methylmalate + NAD+ = 2-Oxobutanoate + CO2 + NADH + H+	C06032 + C00003 <=> C00109 + C00011 + C00004 + C00080	FALSE		1.1.1.85	rn00290
	R00996	L-Threonine = 2-Oxobutanoate + NH3	C00188 <=> C00109 + C00014	FALSE	complement(NZ_AEYC01000017.1:9868..11079) or NZ_AEYC01000006.1:124335..125588	4.3.1.19	rn00260 rn00290
	R00997	1-Aminocyclopropane-1-carboxylate + H2O = 2-Oxobutanoate + NH3	C01234 + C00001 <=> C00109 + C00014	FALSE		3.5.99.7	rn00640
	R00999	O-Succinyl-L-homoserine + H2O = 2-Oxobutanoate + Succinate + NH3	C01118 + C00001 <=> C00109 + C00042 + C00014	FALSE		2.5.1.48	rn00270
	R01010	Glycerone phosphate + H2O = Glycerone + Orthophosphate	C00111 + C00001 <=> C00184 + C00009	FALSE		3.1.3.1 3.1.3.2	not exist
	R01011	ATP + Glycerone = ADP + Glycerone phosphate	C00002 + C00184 <=> C00008 + C00111	FALSE		2.7.1.29	rn00680 rn00561
	R01030	sn-glycero-3-Phosphocholine + H2O = Choline + sn-Glycerol3-phosphate	C00670 + C00001 <=> C00114 + C00093	FALSE		3.1.4.2 3.1.4.46	rn00564
	R01041	Glycerol + NADP+ = D-Glyceraldehyde + NADPH + H+	C00116 + C00006 <=> C00577 + C00005 + C00080	FALSE		1.1.1.2 1.1.1.21 1.1.1.72	rn00561
	R01054	ADP-ribose + H2O = AMP + D-Ribose 5-phosphate	C00301 + C00001 <=> C00020 + C00117	FALSE	ruvB	3.6.1.13 3.6.1.21 3.6.1.53 3.6.1.-	rn00230
	R01064	2-Dehydro-3-deoxy-D-galactonate 6-phosphate = Pyruvate +D-Glyceraldehyde 3-phosphate	C01286 <=> C00022 + C00118	TRUE		4.1.2.21	rn00052
	R01074	ATP + Biotin = Diphosphate + Biotinyl-5'-AMP	C00002 + C00120 <=> C00013 + C05921	FALSE		6.2.1.11 6.3.4.9 6.3.4.10 6.3.4.11	rn00780
	R01078	Dethiobiotin + Sulfur + 2 S-Adenosyl-L-methionine + 2 e- + 2 H+ =Biotin + 2 L-Methionine + 2 5'-Deoxyadenosine	C01909 + C00087 + 2 C00019 + 2 C05359 + 2 C00080 <=> C00120 + 2 C00073 + 2 C05198	TRUE	NZ_AEYC01000023.1:146982..148055	2.8.1.6	rn00780
	R01087	Maleic acid = Fumarate	C01384 <=> C00122	TRUE		5.2.1.1	rn00650 rn00760
	R01092	ATP + D-Galactose = ADP + alpha-D-Galactose 1-phosphate	C00002 + C00124 <=> C00008 + C00446	FALSE		2.7.1.6	rn00052 rn00520
	R01100	Lactose + H2O = D-Glucose + D-Galactose	C00243 + C00001 <=> C00031 + C00124	FALSE		3.2.1.23 3.2.1.108	not exist
	R01101	Melibiose + H2O = D-Galactose + D-Glucose	C05402 + C00001 <=> C00124 + C00031	FALSE		3.2.1.22	rn00052
	R01103	Raffinose + H2O = D-Galactose + Sucrose	C00492 + C00001 <=> C00124 + C00089	FALSE		3.2.1.22	rn00052
	R01104	3-beta-D-Galactosyl-sn-glycerol + H2O = D-Galactose + Glycerol	C05401 + C00001 <=> C00124 + C00116	FALSE		3.2.1.22	rn00052
	R01123	Isopentenyl diphosphate = Dimethylallyl diphosphate	C00129 <=> C00235	TRUE	NZ_AEYC01000024.1:15651..16055	5.3.3.2	rn00900
	R01157	Agmatine + H2O = Putrescine + Urea	C00179 + C00001 <=> C00134 + C00086	FALSE		3.5.3.11	rn00330
	R01159	L-Histidine + S-Adenosyl-L-methionine = N(pi)-Methyl-L-histidine +S-Adenosyl-L-homocysteine	C00135 + C00019 <=> C01152 + C00021	FALSE	NZ_AEYC01000001.1:169292..170101 or ksgA or NZ_AEYC01000021.1:21202..22068 or NZ_AEYC01000007.1:176966..177736	2.1.1.-	not exist
	R01167	L-Histidine = 1H-Imidazole-4-ethanamine + CO2	C00135 <=> C00388 + C00011	FALSE		4.1.1.22 4.1.1.28	rn00340
	R01168	L-Histidine = Urocanate + NH3	C00135 <=> C00785 + C00014	FALSE	NZ_AEYC01000001.1:36766..38325	4.3.1.3	rn00340 rn00910
	R01175	Butanoyl-CoA + FAD = FADH2 + Crotonoyl-CoA	C00136 + C00016 <=> C01352 + C00877	FALSE		1.3.3.6 1.3.8.1 1.3.99.3 1.3.99.-	rn00071
	R01177	Acetyl-CoA + Butanoyl-CoA = CoA + 3-Oxohexanoyl-CoA	C00024 + C00136 <=> C00010 + C05269	TRUE	complement(NZ_AEYC01000088.1:423760..424932) or complement(NZ_AEYC01000088.1:106778..107956) or NZ_AEYC01000076.1:69490..69840 or complement(NZ_AEYC01000072.1:37204..38487) or complement(NZ_AEYC01000066.1:38264..38869) or NZ_AEYC01000063.1:141962..143170 or NZ_AEYC01000018.1:27183..28394 or NZ_AEYC01000017.1:17231..18451 or complement(NZ_AEYC01000001.1:440887..441744) or NZ_AEYC01000001.1:220457.…	2.3.1.9 2.3.1.16	rn00062 rn00071
	R01183	myo-Inositol + NAD+ = 2,4,6/3,5-Pentahydroxycyclohexanone + NADH +H+	C00137 + C00003 <=> C00691 + C00004 + C00080	TRUE		1.1.1.18	rn00521 rn00562
	R01185	Inositol 1-phosphate + H2O = myo-Inositol + Orthophosphate	C01177 + C00001 <=> C00137 + C00009	FALSE		3.1.3.25	rn00562
	R01186	myo-Inositol 4-phosphate + H2O = myo-Inositol + Orthophosphate	C03546 + C00001 <=> C00137 + C00009	FALSE		3.1.3.25	rn00562
	R01187	1D-myo-Inositol 3-phosphate + H2O = myo-Inositol + Orthophosphate	C04006 + C00001 <=> C00137 + C00009	FALSE		3.1.3.25	rn00521 rn00562
	R01194	alpha-D-Galactosyl-(1->3)-1D-myo-inositol + H2O = myo-Inositol +D-Galactose	C01235 + C00001 <=> C00137 + C00124	FALSE		3.2.1.22	rn00052
	R01209	2,3-Dihydroxy-3-methylbutanoate = 3-Methyl-2-oxobutanoic acid +H2O	C04039 <=> C00141 + C00001	TRUE	complement(NZ_AEYC01000001.1:280402..282246) or NZ_AEYC01000023.1:47115..48809 or NZ_AEYC01000021.1:57863..59557 or complement(NZ_AEYC01000020.1:121967..123667)	4.2.1.9	rn00770
	R01216	2-Dehydropantoate = 3-Methyl-2-oxobutanoic acid + Formaldehyde	C00966 <=> C00141 + C00067	TRUE		2.1.2.11 4.1.2.12	not exist
	R01220	5,10-Methylenetetrahydrofolate + NADP+ =5,10-Methenyltetrahydrofolate + NADPH	C00143 + C00006 <=> C00445 + C00005	TRUE		1.5.1.5	rn00670
	R01221	Glycine + Tetrahydrofolate + NAD+ = 5,10-Methylenetetrahydrofolate+ NH3 + CO2 + NADH + H+	C00037 + C00101 + C00003 <=> C00143 + C00014 + C00011 + C00004 +C00080	FALSE	[NZ_AEYC01000006.1:19712..22606] or [NZ_AEYC01000023.1:41338..41667 or NZ_AEYC01000019.1:16163..17533] or [gvcT]	1.4.4.2 1.8.1.4 2.1.2.10	rn00260 rn00910 rn00670
	R01224	5,10-Methylenetetrahydrofolate+ NADPH + H+ = 5-Methyltetrahydrofolate + NADP+	C00143 + C00005 + C00080 <=> C00440 + C00006	FALSE		1.5.1.20	rn00670 rn00680
	R01226	5,10-Methylenetetrahydrofolate + 3-Methyl-2-oxobutanoic acid + H2O= Tetrahydrofolate + 2-Dehydropantoate	C00143 + C00141 + C00001 <=> C00101 + C00966	FALSE		2.1.2.11	rn00770
	R01243	Aryl sulfate + H2O = Phenol + Sulfate	C00850 + C00001 <=> C15584 + C00059	FALSE		3.1.6.1	not exist
	R01255	L-Proline = D-Proline	C00148 <=> C00763	TRUE		5.1.1.4	rn00330
	R01268	Nicotinamide + H2O = Nicotinate + NH3	C00153 + C00001 <=> C00253 + C00014	FALSE		3.5.1.19	rn00760
	R01273	N-Ribosylnicotinamide + H2O = Nicotinamide + D-Ribose	C03150 + C00001 <=> C00153 + C00121	FALSE		3.2.2.1	rn00760
	R01274	Palmitoyl-CoA + H2O = CoA + Hexadecanoic acid	C00154 + C00001 <=> C00010 + C00249	FALSE		3.1.2.2 3.1.2.22	rn00062 rn01040
	R01279	Palmitoyl-CoA + FAD = trans-Hexadec-2-enoyl-CoA + FADH2	C00154 + C00016 <=> C05272 + C01352	FALSE		1.3.3.6 1.3.99.3 1.3.99.13 1.3.99.-	rn00071
	R01280	ATP + Hexadecanoic acid + CoA = AMP + Palmitoyl-CoA + Diphosphate	C00002 + C00249 + C00010 <=> C00020 + C00154 + C00013	FALSE		6.2.1.3	rn00071
	R01285	Cystathionine + H2O = L-Homocysteine + NH3 + Pyruvate	C00542 + C00001 <=> C00155 + C00014 + C00022	FALSE		4.4.1.8	rn00910 rn00920
	R01288	O-Succinyl-L-homoserine + Hydrogen sulfide = L-Homocysteine +Succinate	C01118 + C00283 <=> C00155 + C00042	FALSE		2.5.1.48 2.5.1.-	rn00270
	R01289	Cystathionine + H2O = L-Serine + L-Homocysteine	C00542 + C00001 <=> C00065 + C00155	FALSE		4.2.1.22	not exist
	R01293	4-Hydroxybenzaldehyde + NAD+ + H2O = 4-Hydroxybenzoate + NADH + H+	C00633 + C00003 + C00001 <=> C00156 + C00004 + C00080	TRUE		1.2.1.28 1.2.1.64	rn00623 rn00627
	R01298	4-Hydroxybenzoate + Oxygen + NADPH + H+ = 3,4-Dihydroxybenzoate +NADP+ + H2O	C00156 + C00007 + C00005 + C00080 <=> C00230 + C00006 + C00001	FALSE	complement(NZ_AEYC01000006.1:175272..176441)	1.14.13.2 1.14.13.33	rn00362
	R01329	Epimelibiose + H2O = D-Mannose + D-Galactose	C05400 + C00001 <=> C00159 + C00124	FALSE		3.2.1.22	rn00052
	R01334	2-Phosphoglycolate + H2O = Glycolate + Orthophosphate	C00988 + C00001 <=> C00160 + C00009	FALSE		3.1.3.18	rn00630
	R01353	ATP + Propanoate = ADP + Propanoyl phosphate	C00002 + C00163 <=> C00008 + C02876	FALSE		2.7.2.1 2.7.2.15	rn00640
	R01354	ATP + Propanoate = Diphosphate + Propionyladenylate	C00002 + C00163 <=> C00013 + C05983	FALSE	NZ_AEYC01000066.1:96373..98328 or complement(NZ_AEYC01000030.1:89420..91402)	6.2.1.1 6.2.1.17	rn00640
	R01357	ATP + Acetoacetate + CoA = AMP + Diphosphate + Acetoacetyl-CoA	C00002 + C00164 + C00010 <=> C00020 + C00013 + C00332	FALSE	NZ_AEYC01000089.1:63369..65351	6.2.1.16	rn00650
	R01360	Acetyl-CoA + Acetoacetate = (S)-3-Hydroxy-3-methylglutaryl-CoA	C00024 + C00164 <=> C00356	FALSE		4.1.3.4	rn00072 rn00280 rn00650
	R01361	(R)-3-Hydroxybutanoate + NAD+ = Acetoacetate + NADH + H+	C01089 + C00003 <=> C00164 + C00004 + C00080	TRUE		1.1.1.30	rn00072 rn00650
	R01364	4-Fumarylacetoacetate + H2O = Acetoacetate + Fumarate	C01061 + C00001 <=> C00164 + C00122	FALSE		3.7.1.2	rn00350 rn00643
	R01366	Acetoacetate = Acetone + CO2	C00164 <=> C00207 + C00011	FALSE	complement(NZ_AEYC01000023.1:340533..340802)	4.1.1.4	rn00072 rn00640
	R01372	Phenylpyruvate + Oxygen = 2-Hydroxyphenylacetate + CO2	C00166 + C00007 <=> C05852 + C00011	FALSE		1.13.11.27	not exist
	R01394	Hydroxypyruvate = 2-Hydroxy-3-oxopropanoate	C00168 <=> C01146	FALSE		5.3.1.22	rn00630
	R01411	5-Methylcytosine + H2O = Thymine + NH3	C02376 + C00001 <=> C00178 + C00014	FALSE		3.5.4.1	rn00240
	R01419	Benzaldehyde + NAD+ + H2O = Benzoate + NADH + H+	C00261 + C00003 + C00001 <=> C00180 + C00004 + C00080	TRUE		1.2.1.28	rn00623 rn00627
	R01421	Benzoyl phosphate + H2O = Benzoate + Orthophosphate	C06206 + C00001 <=> C00180 + C00009	FALSE		3.6.1.7	rn00627
	R01424	Hippurate + H2O = Benzoate + Glycine	C01586 + C00001 <=> C00180 + C00037	TRUE		3.5.1.32	rn00360
	R01459	Cholesterol + Oxygen = Cholest-4-en-3-one + H2O2	C00187 + C00007 <=> C00599 + C00027	FALSE		1.1.3.6	rn00100
	R01465	L-Threonine + NAD+ = L-2-Amino-3-oxobutanoic acid + NADH + H+	C00188 + C00003 <=> C03508 + C00004 + C00080	FALSE	tdh	1.1.1.103	rn00260
	R01470	sn-glycero-3-Phosphoethanolamine + H2O = Ethanolamine +sn-Glycerol 3-phosphate	C01233 + C00001 <=> C00189 + C00093	TRUE		3.1.4.2 3.1.4.46	rn00564
	R01482	D-Glucuronate = D-Fructuronate	C00191 <=> C00905	TRUE		5.3.1.12	rn00040
	R01488	Aromatic primary alcohol + NADP+ = Aromatic aldehyde + NADPH + H+	C03485 + C00006 <=> C00193 + C00005 + C00080	TRUE		1.1.1.91	not exist
	R01492	ATP + Cob(I)alamin = Triphosphate + Cobamide coenzyme	C00002 + C00853 <=> C00536 + C00194	FALSE	NZ_AEYC01000002.1:5979..6593	2.5.1.17	rn00860
	R01504	ATP + 2,3-Dihydroxybenzoate = Diphosphate +(2,3-Dihydroxybenzoyl)adenylate	C00002 + C00196 <=> C00013 + C04030	FALSE		2.7.7.58	not exist
	R01505	(2S,3S)-2,3-Dihydro-2,3-dihydroxybenzoate + NAD+ =2,3-Dihydroxybenzoate + NADH + H+	C04171 + C00003 <=> C00196 + C00004 + C00080	TRUE		1.3.1.28	rn01053
	R01515	3-Phospho-D-glyceroyl phosphate + H2O = 3-Phospho-D-glycerate +Orthophosphate	C00236 + C00001 <=> C00197 + C00009	FALSE		3.6.1.7	not exist
	R01542	2-Dehydro-3-deoxy-D-gluconate + NAD+ =(4S)-4,6-Dihydroxy-2,5-dioxohexanoate + NADH + H+	C00204 + C00003 <=> C04349 + C00004 + C00080	TRUE		1.1.1.125 1.1.1.127	rn00040
	R01548	dATP + Cytidine = dADP + CMP	C00131 + C00475 <=> C00206 + C00055	FALSE		2.7.1.48	rn00240
	R01549	dATP + Uridine = dADP + UMP	C00131 + C00299 <=> C00206 + C00105	FALSE		2.7.1.48	rn00240
	R01560	Adenosine + H2O = Inosine + NH3	C00212 + C00001 <=> C00294 + C00014	FALSE	NZ_AEYC01000094.1:52661..53104 or complement(NZ_AEYC01000094.1:14369..15457)	3.5.4.4	rn00230
	R01569	dTMP + H2O = Thymidine + Orthophosphate	C00364 + C00001 <=> C00214 + C00009	FALSE		3.1.3.5 3.1.3.35	rn00240
	R01570	Thymine + 2-Deoxy-D-ribose1-phosphate = Thymidine + Orthophosphate	C00178 + C00672 <=> C00214 + C00009	FALSE	deoA	2.4.2.4	rn00240
	R01613	p-Coumaroyl-CoA + 3 Malonyl-CoA = Naringenin chalcone + 4 CoA + 3CO2	C00223 + 3 C00083 <=> C06561 + 4 C00010 + 3 C00011	FALSE		2.3.1.74	rn00941
	R01631	3,4-Dihydroxybenzoate + Oxygen = 3-Carboxy-cis,cis-muconate	C00230 + C00007 <=> C01163	FALSE		1.13.11.3	rn00362 rn00624
	R01639	ATP + D-Xylulose = ADP + D-Xylulose 5-phosphate	C00002 + C00310 <=> C00008 + C00231	FALSE		2.7.1.17	rn00040
	R01647	Succinate semialdehyde + Pyruvate = 2,4-Dihydroxyhept-2-enedioate	C00232 + C00022 <=> C06201	TRUE		4.1.2.-	rn00350
	R01648	4-Aminobutanoate + 2-Oxoglutarate = Succinate semialdehyde +L-Glutamate	C00334 + C00026 <=> C00232 + C00025	TRUE		2.6.1.19	rn00250 rn00650
	R01654	ATP + 10-Formyltetrahydrofolate + L-Glutamate = ADP +Orthophosphate + 10-Formyltetrahydrofolyl L-glutamate	C00002 + C00234 + C00025 <=> C00008 + C00009 + C05928	FALSE		6.3.2.12 6.3.2.17	rn00790
	R01655	5,10-Methenyltetrahydrofolate + H2O = 10-Formyltetrahydrofolate +H+	C00445 + C00001 <=> C00234 + C00080	TRUE		3.5.4.9	rn00670
	R01658	Dimethylallyl diphosphate + Isopentenyl diphosphate = Diphosphate+ Geranyl diphosphate	C00235 + C00129 <=> C00013 + C00341	FALSE		2.5.1.1	rn00900
	R01662	3-Phospho-D-glyceroyl phosphate = 2,3-Bisphospho-D-glycerate	C00236 <=> C01159	TRUE		5.4.2.1 5.4.2.4	rn00010
	R01664	dCMP + H2O = Deoxycytidine + Orthophosphate	C00239 + C00001 <=> C00881 + C00009	FALSE		3.1.3.5	rn00240
	R01676	Guanine + H2O = Xanthine + NH3	C00242 + C00001 <=> C00385 + C00014	FALSE		3.5.4.3	rn00230
	R01686	Taurine + L-Arginine = Taurocyamine + L-Ornithine	C00245 + C00062 <=> C01959 + C00077	TRUE		2.1.4.1	rn00430
	R01698	Dihydrolipoamide + NAD+ = Lipoamide + NADH + H+	C00579 + C00003 <=> C00248 + C00004 + C00080	TRUE	NZ_AEYC01000023.1:41338..41667 or NZ_AEYC01000019.1:16163..17533	1.8.1.4	not exist
	R01716	Chorismate + L-Glutamine = 4-Amino-4-deoxychorismate + L-Glutamate	C00251 + C00064 <=> C11355 + C00025	TRUE	NZ_AEYC01000096.1:74697..76004	2.6.1.85	rn00790
	R01717	Chorismate = Isochorismate	C00251 <=> C00885	TRUE	NZ_AEYC01000006.1:7218..8462	5.4.4.2	rn00130 rn01053
	R01724	Nicotinate +5-Phospho-alpha-D-ribose 1-diphosphate = Nicotinate D-ribonucleotide + Diphosphate	C00253 + C00119 <=> C01185 + C00013	FALSE	complement(NZ_AEYC01000064.1:10872..12188)	2.4.2.11	rn00760
	R01745	D-Glycerate + NAD+ = 2-Hydroxy-3-oxopropanoate + NADH + H+	C00258 + C00003 <=> C01146 + C00004 + C00080	TRUE		1.1.1.60	rn00630
	R01751	(R,R)-Tartaric acid = D-Glycerate + CO2	C00898 <=> C00258 + C00011	FALSE		4.1.1.73	not exist
	R01752	D-Glyceraldehyde + NAD+ + H2O = D-Glycerate + NADH + H+	C00577 + C00003 + C00001 <=> C00258 + C00004 + C00080	TRUE		1.2.1.3	not exist
	R01764	alpha-Oxo-benzeneacetic acid = Benzaldehyde + CO2	C02137 <=> C00261 + C00011	FALSE		4.1.1.7	rn00627
	R01768	Hypoxanthine + NAD+ + H2O = Xanthine + NADH + H+	C00262 + C00003 + C00001 <=> C00385 + C00004 + C00080	TRUE		1.17.1.4	rn00230
	R01818	D-Mannose 6-phosphate = D-Mannose 1-phosphate	C00275 <=> C00636	TRUE		5.4.2.8	rn00051 rn00520
	R01837	3beta-Hydroxyandrost-5-en-17-one + NAD+ = Androst-4-ene-3,17-dione+ NADH + H+	C01227 + C00003 <=> C00280 + C00004 + C00080	TRUE		1.1.1.145 5.3.3.1	rn00140
	R01856	dGTP + H2O = Deoxyguanosine + Triphosphate	C00286 + C00001 <=> C00330 + C00536	FALSE		3.1.5.1	rn00230
	R01859	ATP + Propanoyl-CoA + HCO3- = ADP + Orthophosphate +(S)-Methylmalonyl-CoA	C00002 + C00100 + C00288 <=> C00008 + C00009 + C00683	FALSE		6.4.1.3	rn00280 rn00630 rn00640 rn00720
	R01878	Cytidine + H2O = Uridine + NH3	C00475 + C00001 <=> C00299 + C00014	FALSE		3.5.4.5	rn00240
	R01880	dGTP + Uridine = dGDP + UMP	C00286 + C00299 <=> C00361 + C00105	FALSE		2.7.1.48	rn00240
	R01884	Creatinine + H2O = Creatine	C00791 + C00001 <=> C00300	TRUE		3.5.2.10	rn00330
	R01902	ATP + L-Xylulose = ADP + L-Xylulose 1-phosphate	C00002 + C00312 <=> C00008 + C06441	FALSE		2.7.1.5	rn00040
	R01906	L-Xylulose = L-Lyxose	C00312 <=> C01508	TRUE		5.3.1.-	rn00040
	R01920	S-Adenosylmethioninamine + Putrescine = 5'-Methylthioadenosine +Spermidine	C01137 + C00134 <=> C00170 + C00315	FALSE	NZ_AEYC01000033.1:588..2312	2.5.1.16	rn00270 rn00330 rn00480
	R01931	Thiosulfate + Cyanide = Sulfite + Thiocyanate	C00320 + C00177 <=> C00094 + C01755	TRUE		2.8.1.1	not exist
	R01933	2-Oxoadipate + CoA + NAD+ = Glutaryl-CoA + CO2 + NADH + H+	C00322 + C00010 + C00003 <=> C00527 + C00011 + C00004 + C00080	FALSE	NZ_AEYC01000023.1:41338..41667 or NZ_AEYC01000019.1:16163..17533	1.2.4.2 1.8.1.4 2.3.1.61	rn00380
	R01942	S-Adenosyl-L-methionine + Caffeoyl-CoA = S-Adenosyl-L-homocysteine+ Feruloyl-CoA	C00019 + C00323 <=> C00021 + C00406	FALSE		2.1.1.104	rn00036 rn00940 rn00941 rn00945
	R01968	dGMP + H2O = Deoxyguanosine + Orthophosphate	C00362 + C00001 <=> C00330 + C00009	FALSE		3.1.3.5	rn00230
	R01969	Deoxyguanosine + Orthophosphate = Guanine + 2-Deoxy-D-ribose1-phosphate	C00330 + C00009 <=> C00242 + C00672	TRUE	deoA	2.4.2.1 2.4.2.4	rn00230
	R01975	(S)-3-Hydroxybutanoyl-CoA + NAD+ = Acetoacetyl-CoA + NADH + H+	C01144 + C00003 <=> C00332 + C00004 + C00080	FALSE		1.1.1.35	rn00071 rn00310 rn00380 rn00650 rn00720
	R01978	Acetyl-CoA + H2O +Acetoacetyl-CoA = (S)-3-Hydroxy-3-methylglutaryl-CoA + CoA	C00024 + C00001 + C00332 <=> C00356 + C00010	FALSE		2.3.3.10	rn00072 rn00280 rn00650 rn00900
	R01983	D-Galacturonate = D-Tagaturonate	C00333 <=> C00558	TRUE		5.3.1.12	rn00040
	R01986	4-Aminobutanal + NADP+ + H2O = 4-Aminobutanoate + NADPH + H+	C00555 + C00006 + C00001 <=> C00334 + C00005 + C00080	FALSE		1.2.1.3	rn00330
	R01989	L-Arginine + 4-Aminobutanoate = L-Ornithine + 4-Guanidinobutanoate	C00062 + C00334 <=> C00077 + C01035	TRUE		2.1.4.1	rn00330
	R02003	Geranyl diphosphate + Isopentenyl diphosphate = Diphosphate +trans,trans-Farnesyl diphosphate	C00341 + C00129 <=> C00013 + C00448	FALSE		2.5.1.10	rn00900
	R02047	3-Hydroxy-2-methylpropanoate + NAD+ = 2-Methyl-3-oxopropanoate +NADH + H+	C01188 + C00003 <=> C00349 + C00004 + C00080	TRUE		1.1.1.31	not exist
	R02059	N-Acetyl-D-glucosamine 6-phosphate + H2O = D-Glucosamine6-phosphate + Acetate	C00357 + C00001 <=> C00352 + C00033	FALSE		3.5.1.25	rn00520
	R02061	trans,trans-Farnesyl diphosphate + Isopentenyl diphosphate =Diphosphate + Geranylgeranyl diphosphate	C00448 + C00129 <=> C00013 + C00353	FALSE		2.5.1.29	rn00900
	R02065	2 Geranylgeranyl diphosphate = Diphosphate + Prephytoenediphosphate	2 C00353 <=> C00013 + C03427	TRUE		2.5.1.32	not exist
	R02080	3,4-Dihydroxy-L-phenylalanine = Dopamine + CO2	C00355 <=> C03758 + C00011	FALSE		4.1.1.25 4.1.1.28	rn00350 rn00950 rn00965
	R02088	dAMP + H2O = Deoxyadenosine + Orthophosphate	C00360 + C00001 <=> C00559 + C00009	FALSE		3.1.3.5	rn00230
	R02091	dGTP + Cytidine = dGDP + CMP	C00286 + C00475 <=> C00361 + C00055	FALSE		2.7.1.48	rn00240
	R02096	dTTP + Cytidine = dTDP + CMP	C00459 + C00475 <=> C00363 + C00055	FALSE		2.7.1.48	rn00240
	R02097	dTTP + Uridine = dTDP + UMP	C00459 + C00299 <=> C00363 + C00105	FALSE		2.7.1.48	rn00240
	R02102	dUMP + H2O = Deoxyuridine + Orthophosphate	C00365 + C00001 <=> C00526 + C00009	FALSE		3.1.3.5	rn00240
	R02103	Xanthine + NAD+ + H2O = Urate + NADH + H+	C00385 + C00003 + C00001 <=> C00366 + C00004 + C00080	TRUE		1.17.1.4	rn00230
	R02106	Urate + Oxygen + H2O = 5-Hydroxyisourate + H2O2	C00366 + C00007 + C00001 <=> C11821 + C00027	FALSE		1.7.3.3	rn00230
	R02124	Retinol + NAD+ = Retinal + NADH + H+	C00473 + C00003 <=> C00376 + C00004 + C00080	TRUE		1.1.1.1 1.1.1.105	not exist
	R02133	Thiamine + H2O = 4-Amino-5-hydroxymethyl-2-methylpyrimidine +5-(2-Hydroxyethyl)-4-methylthiazole + H+	C00378 + C00001 <=> C01279 + C04294 + C00080	FALSE		3.5.99.2	rn00730
	R02173	Tryptamine + H2O + Oxygen = Indole-3-acetaldehyde + NH3 + H2O2	C00398 + C00001 + C00007 <=> C00637 + C00014 + C00027	FALSE		1.4.3.4 1.4.3.22	rn00380
	R02216	Pregnenolone + NAD+ = Progesterone + NADH + H+	C01953 + C00003 <=> C00410 + C00004 + C00080	TRUE		1.1.1.145 5.3.3.1	rn00140
	R02222	Stearoyl-CoA + 2 NADPH + Oxygen + 2 H+ = Oleoyl-CoA +2 NADP+ + 2 H2O	C00412 + 2 C00005 + C00007 + 2 C00080 <=> C00510 + 2 C00006 + 2 C00001	FALSE		1.14.19.1	rn01040
	R02231	Cyclohexanone + Oxygen + NADPH + H+ = 6-Hexanolide + NADP+ + H2O	C00414 + C00007 + C00005 + C00080 <=> C01880 + C00006 + C00001	FALSE		1.14.13.22	rn00930
	R02237	ATP + Dihydropteroate + L-Glutamate = ADP + Orthophosphate +Dihydrofolate	C00002 + C00921 + C00025 <=> C00008 + C00009 + C00415	FALSE		6.3.2.12 6.3.2.17	rn00790
	R02262	L-Fuculose 1-phosphate = Glycerone phosphate + (S)-Lactaldehyde	C01099 <=> C00111 + C00424	TRUE		4.1.2.17	rn00051
	R02269	5,6-Dihydrouracil + H2O = 3-Ureidopropionate	C00429 + C00001 <=> C02642	TRUE		3.5.2.2	rn00240 rn00410 rn00770
	R02272	5-Aminolevulinate = (S)-4-Amino-5-oxopentanoate	C00430 <=> C03741	TRUE		5.4.3.8	rn00860
	R02279	5-Dehydro-4-deoxy-D-glucarate = 2,5-Dioxopentanoate + H2O + CO2	C00679 <=> C00433 + C00001 + C00011	FALSE	complement(NZ_AEYC01000084.1:109034..109960) or NZ_AEYC01000023.1:282670..282888 or complement(NZ_AEYC01000021.1:34508..35395)	4.2.1.41	rn00053
	R02288	4-Imidazolone-5-propanoate + H2O = N-Formimino-L-glutamate	C03680 + C00001 <=> C00439	TRUE	NZ_AEYC01000001.1:42651..43808	3.5.2.7	rn00340
	R02294	N-Ribosylnicotinamide + Orthophosphate = Nicotinamide +alpha-D-Ribose 1-phosphate	C03150 + C00009 <=> C00153 + C00620	TRUE		2.4.2.1	rn00760
	R02295	Nicotinate D-ribonucleoside + Orthophosphate = Nicotinate +alpha-D-Ribose 1-phosphate + H+	C05841 + C00009 <=> C00253 + C00620 + C00080	TRUE		2.4.2.1	rn00760
	R02300	5,10-Methenyltetrahydrofolate + H2O = 5-Formyltetrahydrofolate	C00445 + C00001 <=> C03479	FALSE	gvcT	2.1.2.10	rn00670
	R02301	ATP + 5-Formyltetrahydrofolate + H+ = ADP + Orthophosphate +5,10-Methenyltetrahydrofolate	C00002 + C03479 + C00080 <=> C00008 + C00009 + C00445	FALSE		6.3.3.2	rn00670
	R02323	Nicotinamide D-ribonucleotide + H2O = N-Ribosylnicotinamide +Orthophosphate	C00455 + C00001 <=> C03150 + C00009	FALSE		3.1.3.5	rn00760
	R02327	dCTP + Uridine = dCDP + UMP	C00458 + C00299 <=> C00705 + C00105	FALSE		2.7.1.48	rn00240
	R02328	dTTP + D-Glucose 1-phosphate = Diphosphate + dTDP-glucose	C00459 + C00103 <=> C00013 + C00842	FALSE		2.7.7.24	rn00521 rn00523
	R02332	dUTP + Uridine = dUDP + UMP	C00460 + C00299 <=> C01346 + C00105	FALSE		2.7.1.48	rn00240
	R02354	Estrone + H+ + Oxygen + NADH = 2-Hydroxyestrone + NAD+ + H2O	C00468 + C00080 + C00007 + C00004 <=> C05298 + C00003 + C00001	FALSE		1.14.14.1	rn00140
	R02355	Estrone + H+ + Oxygen + NADPH = 2-Hydroxyestrone + NADP+ + H2O	C00468 + C00080 + C00007 + C00005 <=> C05298 + C00006 + C00001	FALSE		1.14.14.1	rn00140
	R02356	Estrone + H+ + Oxygen + NADPH = 16alpha-Hydroxyestrone + NADP+ +H2O	C00468 + C00080 + C00007 + C00005 <=> C05300 + C00006 + C00001	FALSE		1.14.14.1	rn00140
	R02371	dCTP + Cytidine = dCDP + CMP	C00458 + C00475 <=> C00705 + C00055	FALSE		2.7.1.48	rn00240
	R02372	dUTP + Cytidine = dUDP + CMP	C00460 + C00475 <=> C01346 + C00055	FALSE		2.7.1.48	rn00240
	R02377	Propane-1-ol + NAD+ = Propanal + NADH + H+	C05979 + C00003 <=> C00479 + C00004 + C00080	TRUE		1.1.1.202	rn00561
	R02382	Tyramine + H2O + Oxygen = 4-Hydroxyphenylacetaldehyde + NH3 + H2O2	C00483 + C00001 + C00007 <=> C03765 + C00014 + C00027	FALSE		1.4.3.4 1.4.3.21 1.4.9.2	rn00350
	R02387	Acetyl-CoA + Aniline = CoA + N-Phenylacetamide	C00024 + C00292 <=> C00010 + C07565	TRUE		2.3.1.5	not exist
	R02396	Acetyl-CoA + Carnitine = CoA + O-Acetylcarnitine	C00024 + C00487 <=> C00010 + C02571	FALSE		2.3.1.7	not exist
	R02404	ATP + Itaconate + CoA = ADP + Orthophosphate + Itaconyl-CoA	C00002 + C00490 + C00010 <=> C00008 + C00009 + C00531	FALSE	complement(NZ_AEYC01000095.1:19309..20475) or complement(NZ_AEYC01000095.1:18421..19305)	6.2.1.5	rn00660
	R02408	L-Cystine + H2O = Pyruvate + NH3 + Thiocysteine	C00491 + C00001 <=> C00022 + C00014 + C01962	FALSE	NZ_AEYC01000001.1:311535..312641	4.4.1.1 4.4.1.8	rn00270
	R02422	Allantoate + H2O = (-)-Ureidoglycolate + Urea	C00499 + C00001 <=> C00603 + C00086	FALSE		3.5.3.4	rn00230
	R02424	Allantoin + H2O = Allantoate	C01551 + C00001 <=> C00499	TRUE		3.5.2.5	not exist
	R02425	(S)(+)-Allantoin + H2O = Allantoate	C02350 + C00001 <=> C00499	TRUE		3.5.2.5	rn00230
	R02430	ATP + Erythritol = ADP + D-Erythritol 4-phosphate	C00002 + C00503 <=> C00008 + C03494	FALSE		2.7.1.27	not exist
	R02454	D-Mannonate + NAD+ = D-Fructuronate + NADH + H+	C00514 + C00003 <=> C00905 + C00004 + C00080	TRUE		1.1.1.57	rn00040
	R02457	D-Ornithine + H2O + Oxygen = 5-Amino-2-oxopentanoic acid + NH3 +H2O2	C00515 + C00001 + C00007 <=> C01110 + C00014 + C00027	FALSE		1.4.3.3	rn00472
	R02472	(R)-Pantoate + NADP+ = 2-Dehydropantoate + NADPH + H+	C00522 + C00006 <=> C00966 + C00005 + C00080	TRUE	NZ_AEYC01000018.1:193865..194743	1.1.1.169	rn00770
	R02473	ATP + (R)-Pantoate + beta-Alanine = AMP + Diphosphate +Pantothenate	C00002 + C00522 + C00099 <=> C00020 + C00013 + C00864	FALSE	panC	6.3.2.1	rn00410 rn00770
	R02484	Deoxyuridine + Orthophosphate = Uracil + 2-Deoxy-D-ribose1-phosphate	C00526 + C00009 <=> C00106 + C00672	TRUE	deoA	2.4.2.1 2.4.2.4 2.4.2.23	rn00240
	R02485	Deoxycytidine + H2O = Deoxyuridine + NH3	C00881 + C00001 <=> C00526 + C00014	FALSE		3.5.4.5 3.5.4.14	rn00240
	R02487	Glutaryl-CoA + FAD = FADH2 + Crotonoyl-CoA + CO2	C00527 + C00016 <=> C01352 + C00877 + C00011	FALSE		1.3.99.7	rn00071
	R02499	Testosterone + H+ + NADH = Androst-5-ene-3beta,17beta-diol + NAD+	C00535 + C00080 + C00004 <=> C04295 + C00003	TRUE		1.1.1.145 5.3.3.1	rn00140
	R02508	O-Succinyl-L-homoserine + L-Cysteine = Cystathionine + Succinate	C01118 + C00097 <=> C00542 + C00042	FALSE		2.5.1.48	rn00920
	R02519	Homogentisate + Oxygen = 4-Maleylacetoacetate	C00544 + C00007 <=> C01036	FALSE		1.13.11.5	rn00350 rn00643
	R02520	Homogentisate + Oxygen = Gentisate aldehyde + CO2 + H2O	C00544 + C00007 <=> C05585 + C00011 + C00001	FALSE		1.13.12.-	rn00350
	R02521	3-(4-Hydroxyphenyl)pyruvate + Oxygen = Homogentisate + CO2	C01179 + C00007 <=> C00544 + C00011	FALSE		1.13.11.27	rn00130 rn00350
	R02529	Aminoacetone + H2O + Oxygen = Methylglyoxal + NH3 + H2O2	C01888 + C00001 + C00007 <=> C00546 + C00014 + C00027	FALSE		1.4.3.4 1.4.3.21	rn00260
	R02532	L-Noradrenaline + H2O + Oxygen = 3,4-Dihydroxymandelaldehyde + NH3+ H2O2	C00547 + C00001 + C00007 <=> C05577 + C00014 + C00027	FALSE		1.4.3.4	rn00350
	R02536	Phenylacetaldehyde + NAD+ + H2O = Phenylacetic acid + NADH + H+	C00601 + C00003 + C00001 <=> C07086 + C00004 + C00080	TRUE		1.2.1.5 1.2.1.39	rn00360 rn00643
	R02539	AMP + Diphosphate +Phenylacetyl-CoA = ATP + Phenylacetic acid + CoA	C00020 + C00013 + C00582 <=> C00002 + C07086 + C00010	FALSE		6.2.1.30	rn00360
	R02540	Phenylacetic acid + NH3 = 2-Phenylacetamide + H2O	C07086 + C00014 <=> C02505 + C00001	FALSE	NZ_AEYC01000007.1:118125..119327 or NZ_AEYC01000007.1:108023..108523	3.5.1.4	rn00360 rn00643
	R02545	meso-Tartaric acid + NAD+ = 2-Hydroxy-3-oxosuccinate + NADH + H+	C00552 + C00003 <=> C03459 + C00004 + C00080	TRUE		1.1.1.93	rn00630
	R02549	4-Aminobutanal + NAD+ + H2O = 4-Aminobutanoate + NADH + H+	C00555 + C00003 + C00001 <=> C00334 + C00004 + C00080	FALSE		1.2.1.3 1.2.1.19	rn00330 rn00410
	R02556	Deoxyadenosine + H2O = Deoxyinosine + NH3	C00559 + C00001 <=> C05512 + C00014	FALSE	NZ_AEYC01000094.1:52661..53104 or complement(NZ_AEYC01000094.1:14369..15457)	3.5.4.4	rn00230
	R02557	Deoxyadenosine + Orthophosphate = Adenine + 2-Deoxy-D-ribose1-phosphate	C00559 + C00009 <=> C00147 + C00672	TRUE		2.4.2.1	rn00230
	R02565	Betaine aldehyde + NAD+ + H2O = Betaine + NADH + 2 H+	C00576 + C00003 + C00001 <=> C00719 + C00004 + 2 C00080	FALSE		1.2.1.8	rn00260
	R02566	Betaine aldehyde + NADP+ + H2O = Betaine + NADPH + 2 H+	C00576 + C00006 + C00001 <=> C00719 + C00005 + 2 C00080	FALSE		1.2.1.8	rn00260
	R02613	Phenethylamine + Oxygen + H2O = Phenylacetaldehyde + NH3 + H2O2	C05332 + C00007 + C00001 <=> C00601 + C00014 + C00027	FALSE		1.4.3.4 1.4.3.21	rn00360
	R02644	3-Oxo-delta5-steroid = 3-Oxo-delta4-steroid	C01034 <=> C00619	TRUE		5.3.3.1	not exist
	R02668	3-Hydroxy-L-kynurenine + H2O = 3-Hydroxyanthranilate + L-Alanine	C03227 + C00001 <=> C00632 + C00041	TRUE		3.7.1.3	rn00380
	R02670	2 3-Hydroxyanthranilate + 4 Oxygen = Cinnavalininate + 2 O2.- + 2H2O2 + 2 H+	2 C00632 + 4 C00007 <=> C05640 + 2 C00704 + 2 C00027 + 2 C00080	FALSE		1.11.1.6 1.11.1.21	rn00380
	R02671	3-Hydroxyanthranilate + Activated methyl group =3-Methoxyanthranilate	C00632 + C10905 <=> C05831	FALSE	NZ_AEYC01000001.1:169292..170101 or ksgA or NZ_AEYC01000021.1:21202..22068 or NZ_AEYC01000007.1:176966..177736	2.1.1.-	rn00380
	R02672	4-Hydroxyphenylglyoxylate = 4-Hydroxybenzaldehyde + CO2	C03590 <=> C00633 + C00011	FALSE		4.1.1.7	rn00627
	R02678	Indole-3-acetaldehyde + NAD+ + H2O = Indole-3-acetate + NADH + H+	C00637 + C00003 + C00001 <=> C00954 + C00004 + C00080	TRUE		1.2.1.3	rn00380
	R02701	5-Hydroxy-L-tryptophan = 3-(2-Aminoethyl)-1H-indol-5-ol + CO2	C00643 <=> C00780 + C00011	FALSE		4.1.1.28	rn00380
	R02706	N-Acetyl-D-mannosamine6-phosphate + H2O = N-Acetyl-D-mannosamine + Orthophosphate	C04257 + C00001 <=> C00645 + C00009	FALSE		3.1.3.-	not exist
	R02720	XTP + H2O = Xanthosine 5'-phosphate + Diphosphate	C00700 + C00001 <=> C00655 + C00013	FALSE		3.6.1.19	rn00230
	R02748	Deoxyinosine + Orthophosphate = Hypoxanthine + 2-Deoxy-D-ribose1-phosphate	C05512 + C00009 <=> C00262 + C00672	TRUE	deoA	2.4.2.1 2.4.2.4	rn00230
	R02752	D-Glucarate = 5-Dehydro-4-deoxy-D-glucarate + H2O	C00818 <=> C00679 + C00001	TRUE		4.2.1.40	rn00053
	R02777	dTDP-6-deoxy-L-mannose + NADP+ = dTDP-4-dehydro-6-deoxy-L-mannose+ NADPH + H+	C03319 + C00006 <=> C00688 + C00005 + C00080	TRUE		1.1.1.133	rn00521 rn00523
	R02778	alpha,alpha'-Trehalose 6-phosphate + H2O = alpha,alpha-Trehalose +Orthophosphate	C00689 + C00001 <=> C01083 + C00009	FALSE		3.1.3.12	rn00500
	R02782	2,4,6/3,5-Pentahydroxycyclohexanone =3D-(3,5/4)-Trihydroxycyclohexane-1,2-dione + H2O	C00691 <=> C04287 + C00001	TRUE		4.2.1.44	rn00562
	R02788	ATP + UDP-N-acetylmuramoyl-L-alanyl-D-glutamate + meso-2,6-Diaminoheptanedioate = ADP + Orthophosphate + UDP-N-acetylmuramoyl-L-alanyl-D-gamma-glutamyl-meso-2,6-diaminopimelate	C00002 + C00692 + C00680 <=> C00008 + C00009 + C04877	FALSE		6.3.2.13	rn00300 rn00550
	R02807	Hg + NADP+ + H+ = Mercury(2+) + NADPH	C01319 + C00006 + C00080 <=> C00703 + C00005	TRUE		1.16.1.1	not exist
	R02840	Cortisol + H+ + NADH = 11beta,17alpha,21-Trihydroxypregnenolone +NAD+	C00735 + C00080 + C00004 <=> C05489 + C00003	TRUE		1.1.1.145 5.3.3.1	rn00140
	R02853	D-O-Phosphoserine + H2O = D-Serine + Orthophosphate	C02532 + C00001 <=> C00740 + C00009	FALSE		3.1.3.3	not exist
	R02855	(R)-Acetoin + NAD+ = Diacetyl + NADH + H+	C00810 + C00003 <=> C00741 + C00004 + C00080	TRUE		1.1.1.303	rn00650
	R02857	Hydrofluoric acid + Glycolate = Fluoroacetate + H2O	C16487 + C00160 <=> C06108 + C00001	TRUE		3.8.1.3	not exist
	R02858	S-Adenosyl-L-methionine + Macrocin = S-Adenosyl-L-homocysteine +Tylosin	C00019 + C00744 <=> C00021 + C01457	TRUE		2.1.1.101	rn00522
	R02864	Siroheme + 2 H+ = Fe2+ + Sirohydrochlorin	C00748 + 2 C00080 <=> C14818 + C05778	TRUE		4.99.1.4	rn00860
	R02869	S-Adenosylmethioninamine + Spermidine = 5'-Methylthioadenosine +Spermine	C01137 + C00315 <=> C00170 + C00750	FALSE	NZ_AEYC01000033.1:588..2312	2.5.1.16 2.5.1.22	rn00270 rn00330 rn00410 rn00480
	R02894	D-Proline + Oxygen = 1-Pyrroline-2-carboxylate + H2O2	C00763 + C00007 <=> C03564 + C00027	FALSE		1.4.3.3	rn00330
	R02908	3-(2-Aminoethyl)-1H-indol-5-ol + H2O + Oxygen =5-Hydroxyindoleacetaldehyde + NH3 + H2O2	C00780 + C00001 + C00007 <=> C05634 + C00014 + C00027	FALSE		1.4.3.4	rn00380
	R02912	3-(2-Aminoethyl)-1H-indol-5-ol + 5-Methyltetrahydrofolate =5-Methoxytryptamine + Tetrahydrofolate	C00780 + C00440 <=> C05659 + C00101	TRUE	NZ_AEYC01000001.1:169292..170101 or ksgA or NZ_AEYC01000021.1:21202..22068 or NZ_AEYC01000007.1:176966..177736	2.1.1.-	not exist
	R02914	4-Imidazolone-5-propanoate = Urocanate + H2O	C03680 <=> C00785 + C00001	TRUE	NZ_AEYC01000001.1:38322..39974	4.2.1.49	rn00340
	R02919	L-Adrenaline + H2O + Oxygen = 3,4-Dihydroxymandelaldehyde +Methylamine + H2O2	C00788 + C00001 + C00007 <=> C05577 + C00218 + C00027	FALSE		1.4.3.4	rn00350
	R02922	Creatinine + H2O = N-Methylhydantoin + NH3	C00791 + C00001 <=> C02565 + C00014	FALSE		3.5.4.1 3.5.4.21	rn00330
	R02923	D-Arginine + H2O + Oxygen = 5-Guanidino-2-oxopentanoate + NH3 +H2O2	C00792 + C00001 + C00007 <=> C03771 + C00014 + C00027	FALSE		1.4.3.3	rn00472
	R02926	Melibiitol + H2O = D-Sorbitol + D-Galactose	C05399 + C00001 <=> C00794 + C00124	FALSE		3.2.1.22	rn00052
	R02933	L-Gulono-1,4-lactone + H2O = L-Gulonate	C01040 + C00001 <=> C00800	TRUE		3.1.1.17 3.1.1.25	rn00053
	R02940	2-Propyn-1-al + NAD+ + H2O = Propynoate + NADH + H+	C05985 + C00003 + C00001 <=> C00804 + C00004 + C00080	TRUE		1.2.1.3	rn00640
	R02946	(R,R)-Butane-2,3-diol + NAD+ = (R)-Acetoin + NADH + H+	C03044 + C00003 <=> C00810 + C00004 + C00080	TRUE		1.1.1.4	rn00650
	R02957	D-Glucuronolactone + NAD+ + 2 H2O = D-Glucarate + NADH + H+	C02670 + C00003 + 2 C00001 <=> C00818 + C00004 + C00080	TRUE		1.2.1.3	rn00053
	R02971	ATP + Pantetheine = ADP + Pantetheine 4'-phosphate	C00002 + C00831 <=> C00008 + C01134	FALSE	complement(NZ_AEYC01000013.1:40068..41000)	2.7.1.33 2.7.1.34	rn00770
	R02984	dTDP-glucose = dTDP-galactose	C00842 <=> C02097	TRUE		5.1.3.2	not exist
	R02991	2-Oxo-2,3-dihydrofuran-5-acetate + H2O = 3-Oxoadipate	C03586 + C00001 <=> C00846	TRUE		3.1.1.24	rn00362
	R03004	Deamino-NAD+ + H2O = AMP + Nicotinate D-ribonucleotide	C00857 + C00001 <=> C00020 + C01185	FALSE		3.6.1.9 3.6.1.22	rn00760
	R03005	ATP + Nicotinate D-ribonucleotide = Diphosphate + Deamino-NAD+	C00002 + C01185 <=> C00013 + C00857	FALSE		2.7.7.1 2.7.7.18	rn00760
	R03014	ATP + L-Rhamnulose = ADP + L-Rhamnulose 1-phosphate	C00002 + C00861 <=> C00008 + C01131	FALSE		2.7.1.5	rn00051
	R03018	ATP + Pantothenate = ADP + D-4'-Phosphopantothenate	C00002 + C00864 <=> C00008 + C03492	FALSE	complement(NZ_AEYC01000013.1:40068..41000)	2.7.1.33	rn00770
	R03024	4-Nitrophenyl phosphate + H2O = 4-Nitrophenol + Orthophosphate	C03360 + C00001 <=> C00870 + C00009	FALSE		3.1.3.1 3.1.3.2 3.1.3.41	rn00627
	R03026	(S)-3-Hydroxybutanoyl-CoA = Crotonoyl-CoA + H2O	C01144 <=> C00877 + C00001	FALSE	NZ_AEYC01000076.1:65779..66582 or complement(NZ_AEYC01000050.1:11011..11862) or complement(NZ_AEYC01000089.1:24584..25372) or NZ_AEYC01000088.1:341279..342058	4.2.1.17 4.2.1.55	rn00071 rn00310 rn00380 rn00362 rn00720 rn00627 rn00650
	R03033	D-Galactonate = 2-Dehydro-3-deoxy-D-galactonate + H2O	C00880 <=> C01216 + C00001	TRUE		4.2.1.6	rn00052
	R03035	ATP + Pantetheine 4'-phosphate = Diphosphate + Dephospho-CoA	C00002 + C01134 <=> C00013 + C00882	FALSE		2.7.7.3	rn00770
	R03037	Isochorismate + H2O = (2S,3S)-2,3-Dihydro-2,3-dihydroxybenzoate +Pyruvate	C00885 + C00001 <=> C04171 + C00022	FALSE		3.3.2.1	not exist
	R03051	2-Acetolactate + NADPH + H+ = 2,3-Dihydroxy-3-methylbutanoate +NADP+	C00900 + C00005 + C00080 <=> C04039 + C00006	TRUE	NZ_AEYC01000001.1:286052..287047 or NZ_AEYC01000088.1:411799..412812	1.1.1.86	rn00770
	R03055	5,6-Dihydrothymine + H2O = 3-Ureidoisobutyrate	C00906 + C00001 <=> C05100	TRUE		3.5.2.2	rn00240
	R03065	Acetyl-CoA + Chloramphenicol = CoA + Chloramphenicol 3-acetate	C00024 + C00918 <=> C00010 + C03601	FALSE		2.3.1.28	not exist
	R03066	2-Amino-4-hydroxy-6-hydroxymethyl-7,8-dihydropteridine +4-Aminobenzoate = Dihydropteroate + H2O	C01300 + C00568 <=> C00921 + C00001	FALSE		2.5.1.15	rn00790
	R03067	2-Amino-7,8-dihydro-4-hydroxy-6-(diphosphooxymethyl)pteridine +4-Aminobenzoate = Diphosphate + Dihydropteroate	C04807 + C00568 <=> C00013 + C00921	FALSE		2.5.1.15	rn00790
	R03088	Estradiol-17beta + H+ + Oxygen + NADH = 2-Hydroxyestradiol-17beta + NAD+ + H2O	C00951 + C00080 + C00007 + C00004 <=> C05301 + C00003 + C00001	FALSE		1.14.14.1	rn00140
	R03089	Estradiol-17beta + H+ + Oxygen + NADPH = Estriol + NADP+ + H2O	C00951 + C00080 + C00007 + C00005 <=> C05141 + C00006 + C00001	FALSE		1.14.14.1	rn00140
	R03090	Estradiol-17beta + H+ + Oxygen + NADPH = 2-Hydroxyestradiol-17beta+ NADP+ + H2O	C00951 + C00080 + C00007 + C00005 <=> C05301 + C00006 + C00001	FALSE		1.14.14.1	rn00140
	R03096	(Indol-3-yl)acetamide + H2O = Indole-3-acetate + NH3	C02693 + C00001 <=> C00954 + C00014	FALSE	NZ_AEYC01000007.1:118125..119327 or NZ_AEYC01000007.1:108023..108523	3.5.1.4	not exist
	R03105	Mercaptopyruvate + Sulfite = Thiosulfate + Pyruvate	C00957 + C00094 <=> C00320 + C00022	TRUE		2.8.1.2	rn00270
	R03106	Hydrogen cyanide + Mercaptopyruvate = Thiocyanate + Pyruvate	C01326 + C00957 <=> C01755 + C00022	TRUE		2.8.1.2	not exist
	R03119	Propane-1,3-diol + NAD+ = 3-Hydroxypropanal + NADH + H+	C02457 + C00003 <=> C00969 + C00004 + C00080	TRUE		1.1.1.202	rn00561
	R03157	3-Hydroxypropanoate + CoA + ATP = 3-Hydroxypropionyl-CoA + Orthophosphate + ADP	C01013 + C00010 + C00002 <=> C05668 + C00009 + C00008	TRUE		3.1.2.4 6.2.1.-	rn00640
	R03163	6-Deoxy-L-galactose = L-Fuculose	C01019 <=> C01721	TRUE		5.3.1.3 5.3.1.25	rn00051
	R03165	Hydroxymethylbilane = Uroporphyrinogen III + H2O	C01024 <=> C01051 + C00001	TRUE	NZ_AEYC01000008.1:21977..23119	4.2.1.75	rn00860
	R03180	4-Guanidinobutanamide + H2O = 4-Guanidinobutanoate + NH3	C03078 + C00001 <=> C01035 + C00014	FALSE	NZ_AEYC01000007.1:118125..119327 or NZ_AEYC01000007.1:108023..108523	3.5.1.4	not exist
	R03182	ATP + 7,8-Diaminononanoate + CO2 = ADP + Orthophosphate +Dethiobiotin	C00002 + C01037 + C00011 <=> C00008 + C00009 + C01909	FALSE		6.3.3.3	rn00780
	R03184	L-Gulono-1,4-lactone + Oxygen = L-xylo-Hexulonolactone + H2O2	C01040 + C00007 <=> C03289 + C00027	FALSE		1.1.3.8	rn00053
	R03194	2 S-Adenosyl-L-methionine + Uroporphyrinogen III = 2S-Adenosyl-L-homocysteine + Precorrin 2	2 C00019 + C01051 <=> 2 C00021 + C02463	FALSE		2.1.1.107	rn00860
	R03197	Uroporphyrinogen III = Coproporphyrinogen III + 4 CO2	C01051 <=> C03263 + 4 C00011	FALSE		4.1.1.37	rn00860
	R03209	ATP + 6-Carboxyhexanoate + CoA = AMP + Diphosphate +6-Carboxyhexanoyl-CoA	C00002 + C02656 + C00010 <=> C00020 + C00013 + C01063	FALSE		6.2.1.14	rn00780
	R03210	6-Carboxyhexanoyl-CoA + L-Alanine = 8-Amino-7-oxononanoate + CoA +CO2	C01063 + C00041 <=> C01092 + C00010 + C00011	FALSE	NZ_AEYC01000023.1:149313..150452	2.3.1.47	rn00780
	R03217	O-Acetyl-L-homoserine + L-Cysteine = L-Cystathionine + Acetate	C01077 + C00097 <=> C02291 + C00033	FALSE		2.5.1.48	rn00270
	R03222	2 Protoporphyrinogen IX + 3 Oxygen = 2 Protoporphyrin + 6 H2O	2 C01079 + 3 C00007 <=> 2 C02191 + 6 C00001	FALSE		1.3.3.4	rn00860
	R03223	2-Methyl-4-amino-5-hydroxymethylpyrimidine diphosphate +4-Methyl-5-(2-phosphoethyl)-thiazole = Diphosphate + Thiaminmonophosphate	C04752 + C04327 <=> C00013 + C01081	FALSE	thiE	2.5.1.3	rn00730
	R03231	S-Adenosyl-L-methionine + 8-Amino-7-oxononanoate =S-Adenosyl-4-methylthio-2-oxobutanoate + 7,8-Diaminononanoate	C00019 + C01092 <=> C04425 + C01037	FALSE		2.6.1.62	rn00780
	R03234	Sorbitol 6-phosphate + NADP+ = Sorbose 1-phosphate + NADPH + H+	C01096 + C00006 <=> C02888 + C00005 + C00080	TRUE		1.1.1.-	not exist
	R03236	D-Tagatose 6-phosphate + ATP = D-Tagatose 1,6-bisphosphate + ADP	C01097 + C00002 <=> C03785 + C00008	FALSE	complement(NZ_AEYC01000018.1:332884..333909)	2.7.1.11 2.7.1.56 2.7.1.144	rn00052
	R03237	CTP + D-Tagatose 6-phosphate = CDP + D-Tagatose 1,6-bisphosphate	C00063 + C01097 <=> C00112 + C03785	FALSE	complement(NZ_AEYC01000018.1:332884..333909)	2.7.1.11	rn00052
	R03238	UTP + D-Tagatose 6-phosphate = UDP + D-Tagatose 1,6-bisphosphate	C00075 + C01097 <=> C00015 + C03785	FALSE	complement(NZ_AEYC01000018.1:332884..333909)	2.7.1.11	rn00052
	R03239	ITP + D-Tagatose 6-phosphate = IDP + D-Tagatose 1,6-bisphosphate	C00081 + C01097 <=> C00104 + C03785	FALSE	complement(NZ_AEYC01000018.1:332884..333909)	2.7.1.11	rn00052
	R03260	O-Succinyl-L-homoserine + L-Cysteine = L-Cystathionine + Succinate	C01118 + C00097 <=> C02291 + C00042	FALSE		2.5.1.48	rn00270
	R03269	(R)-4'-Phosphopantothenoyl-L-cysteine = Pantetheine 4'-phosphate +CO2	C04352 <=> C01134 + C00011	FALSE		4.1.1.36	rn00770
	R03276	(S)-3-Hydroxybutanoyl-CoA = (R)-3-Hydroxybutanoyl-CoA	C01144 <=> C03561	TRUE		5.1.2.3	rn00071
	R03283	4-Trimethylammoniobutanal + NAD+ + H2O =4-Trimethylammoniobutanoate + NADH + H+	C01149 + C00003 + C00001 <=> C01181 + C00004 + C00080	TRUE		1.2.1.3 1.2.1.47	not exist
	R03291	L-1-Pyrroline-3-hydroxy-5-carboxylate + NADH + H+ = trans-4-Hydroxy-L-proline + NAD+	C04281 + C00004 + C00080 <=> C01157 + C00003	FALSE		1.5.1.2	rn00330
	R03293	L-1-Pyrroline-3-hydroxy-5-carboxylate + NADPH + H+ = trans-4-Hydroxy-L-proline + NADP+	C04281 + C00005 + C00080 <=> C01157 + C00006	FALSE		1.5.1.2	rn00330
	R03307	2-Carboxy-2,5-dihydro-5-oxofuran-2-acetate =3-Carboxy-cis,cis-muconate	C01278 <=> C01163	TRUE		5.5.1.2	rn00362
	R03319	alpha-D-Hexose 1-phosphate = alpha-D-Hexose 6-phosphate	C01171 <=> C03735	TRUE		5.4.2.2	not exist
	R03327	17alpha-Hydroxypregnenolone + NAD+ = 17alpha-Hydroxyprogesterone +NADH + H+	C05138 + C00003 <=> C01176 + C00004 + C00080	TRUE		1.1.1.145 5.3.3.1	rn00140
	R03346	Nicotinate D-ribonucleotide + H2O = Nicotinate D-ribonucleoside +Orthophosphate	C01185 + C00001 <=> C05841 + C00009	FALSE		3.1.3.5	rn00760
	R03347	Nicotinate D-ribonucleoside +ATP = Nicotinate D-ribonucleotide + ADP	C05841 + C00002 <=> C01185 + C00008	FALSE		2.7.1.22	rn00760
	R03348	yridine-2,3-dicarboxylate + 5-Phospho-alpha-D-ribose 1-diphosphate = Nicotinate D-ribonucleotide + Diphosphate + CO2	C03722 + C00119 <=> C01185 + C00013 + C00011	FALSE	NZ_AEYC01000004.1:112625..113473	2.4.2.19	rn00760
	R03371	myo-Inositol hexakisphosphate + H2O = D-myo-Inositol1,2,4,5,6-pentakisphosphate + Orthophosphate	C01204 + C00001 <=> C04563 + C00009	FALSE		3.1.3.8 3.1.3.62	rn00562
	R03387	ATP + 2-Dehydro-3-deoxy-D-galactonate = ADP +2-Dehydro-3-deoxy-D-galactonate 6-phosphate	C00002 + C01216 <=> C00008 + C01286	FALSE		2.7.1.58	rn00052
	R03408	3beta-Hydroxyandrost-5-en-17-one + H+ + Oxygen + NADPH =16alpha-Hydroxydehydroepiandrosterone + NADP+ + H2O	C01227 + C00080 + C00007 + C00005 <=> C05139 + C00006 + C00001	FALSE		1.14.14.1	rn00140
	R03409	Guanosine 3'-diphosphate 5'-triphosphate + H2O = Guanosine3',5'-bis(diphosphate) + Orthophosphate	C04494 + C00001 <=> C01228 + C00009	FALSE		3.6.1.11 3.6.1.40	rn00230
	R03458	5-Amino-6-(5'-phosphoribitylamino)uracil + NADP+ = 5-Amino-6-(5'-phosphoribosylamino)uracil + NADPH + H+	C04454 + C00006 <=> C01268 + C00005 + C00080	TRUE		1.1.1.193	rn00740
	R03459	2,5-Diamino-6-(5'-phosphoribosylamino)-4-pyrimidineone + H2O =5-Amino-6-(5'-phosphoribosylamino)uracil + NH3	C01304 + C00001 <=> C01268 + C00014	FALSE		3.5.4.26	rn00740
	R03470	2-Carboxy-2,5-dihydro-5-oxofuran-2-acetate =2-Oxo-2,3-dihydrofuran-5-acetate + CO2	C01278 <=> C03586 + C00011	FALSE		4.1.1.44	rn00362
	R03471	ATP + 4-Amino-5-hydroxymethyl-2-methylpyrimidine = ADP +4-Amino-2-methyl-5-phosphomethylpyrimidine	C00002 + C01279 <=> C00008 + C04556	FALSE		2.7.1.49	rn00730
	R03472	4-Amino-5-hydroxymethyl-2-methylpyrimidine = Aminoimidazoleribotide	C01279 <=> C03373	TRUE			not exist
	R03503	ATP + 2-Amino-4-hydroxy-6-hydroxymethyl-7,8-dihydropteridine = AMP+ 2-Amino-7,8-dihydro-4-hydroxy-6-(diphosphooxymethyl)pteridine	C00002 + C01300 <=> C00020 + C04807	FALSE		2.7.6.3	rn00790
	R03504	2-Amino-4-hydroxy-6-(D-erythro-1,2,3-trihydroxypropyl)-7,8-dihydropteridine = Glycolaldehyde +2-Amino-4-hydroxy-6-hydroxymethyl-7,8-dihydropteridine	C04874 <=> C00266 + C01300	FALSE		4.1.2.25	rn00790
	R03530	ATP + dIDP = ADP + dITP	C00002 + C01344 <=> C00008 + C01345	TRUE	complement(NZ_AEYC01000019.1:316021..316419)	2.7.4.6	rn00230
	R03531	dITP + H2O = 2'-Deoxyinosine 5'-phosphate + Diphosphate	C01345 + C00001 <=> C06196 + C00013	FALSE		3.6.1.19	rn00230
	R03544	Butanal + NADH + H+ = 1-Butanol + NAD+	C01412 + C00004 + C00080 <=> C06142 + C00003	TRUE		1.1.1.-	rn00650
	R03549	Gallate + Oxygen = 2-Pyrone-4,6-dicarboxylate + H2O	C01424 + C00007 <=> C03671 + C00001	FALSE		1.13.11.3	not exist
	R03595	ATP + Selenide + H2O = AMP + Selenophosphate + Orthophosphate	C00002 + C01528 + C00001 <=> C00020 + C05172 + C00009	FALSE		2.7.9.3	rn00450
	R03601	O-Acetyl-L-serine + Selenide = Selenocysteine + Acetate	C00979 + C01528 <=> C05688 + C00033	FALSE		2.5.1.47	not exist
	R03630	Phthalate + Oxygen + NADH + H+ =cis-4,5-Dihydroxycyclohexa-1(6),2-diene-1,2-dicarboxylate + NAD+	C01606 + C00007 + C00004 + C00080 <=> C04783 + C00003	FALSE		1.14.12.7	rn00624
	R03632	ATP + Protamine = ADP + O-Phosphoprotamine	C00002 + C01609 <=> C00008 + C02729	TRUE		2.7.11.1	not exist
	R03634	Stachyose + H2O = Raffinose + D-Galactose	C01613 + C00001 <=> C00492 + C00124	FALSE		3.2.1.22	rn00052
	R03743	beta-Lactam + H2O = Substituted beta-amino acid	C01866 + C00001 <=> C03806	TRUE		3.5.2.6	not exist
	R03751	6-Hexanolide + H2O = 6-Hydroxyhexanoic acid	C01880 + C00001 <=> C06103	TRUE		3.1.1.17	not exist
	R03774	L-Rhamnonate = 2-Dehydro-3-deoxy-L-rhamnonate + H2O	C01934 <=> C03979 + C00001	TRUE		4.2.1.90	rn00051
	R03777	Octanoyl-CoA + FAD = trans-Oct-2-enoyl-CoA + FADH2	C01944 + C00016 <=> C05276 + C01352	FALSE		1.3.3.6 1.3.99.3 1.3.99.13 1.3.99.-	rn00071
	R03778	Octanoyl-CoA + Acetyl-CoA = CoA + 3-Oxodecanoyl-CoA	C01944 + C00024 <=> C00010 + C05265	TRUE		2.3.1.16	rn00062 rn00071
	R03824	gamma-Carotene = beta-Carotene	C05435 <=> C02094	TRUE		5.5.1.19	rn00906
	R03845	Chlorophyllide + NADP+ = Protochlorophyllide + NADPH + H+	C02139 + C00006 <=> C02880 + C00005 + C00080	TRUE		1.3.1.33	rn00860
	R03857	Lauroyl-CoA + FAD = 2-trans-Dodecenoyl-CoA + FADH2	C01832 + C00016 <=> C03221 + C01352	FALSE		1.3.3.6 1.3.99.3 1.3.99.13 1.3.99.-	rn00071
	R03858	Lauroyl-CoA + Acetyl-CoA = CoA + 3-Oxotetradecanoyl-CoA	C01832 + C00024 <=> C00010 + C05261	TRUE		2.3.1.16	rn00062 rn00071
	R03869	(S)-Methylmalonate semialdehyde + NAD+ + H2O = Methylmalonate +NADH + H+	C06002 + C00003 + C00001 <=> C02170 + C00004 + C00080	TRUE		1.2.1.3	rn00280
	R03877	ATP + Protoporphyrin + Magnesium + H2O = ADP + Orthophosphate +Magnesium protoporphyrin + 2 H+	C00002 + C02191 + C00305 + C00001 <=> C00008 + C00009 + C03516 + 2 C00080	TRUE		6.6.1.1	rn00860
	R03884	Acetyl-CoA + (E)-Glutaconate = Acetate + Glutaconyl-1-CoA	C00024 + C02214 <=> C00033 + C02411	TRUE		2.8.3.12	not exist
	R03893	cis-4-Carboxymethylenebut-2-en-4-olide + H2O = 2-Maleylacetate	C04431 + C00001 <=> C02222	TRUE		3.1.1.45	rn00361
	R03896	(R)-2-Methylmalate = 2-Methylmaleate + H2O	C02612 <=> C02226 + C00001	TRUE		4.2.1.35	rn00290 rn00660
	R03898	2-Methylmaleate + H2O = D-erythro-3-Methylmalate	C02226 + C00001 <=> C06032	TRUE			rn00290 rn00660
	R03936	L-Formylkynurenine + H2O = Formylanthranilate + L-Alanine	C02700 + C00001 <=> C05653 + C00041	FALSE		3.7.1.3	rn00380
	R03943	N-Methyltyramine + S-Adenosyl-L-methionine = Hordenine +S-Adenosyl-L-homocysteine	C02442 + C00019 <=> C06199 + C00021	FALSE	NZ_AEYC01000001.1:169292..170101 or ksgA or NZ_AEYC01000021.1:21202..22068 or NZ_AEYC01000007.1:176966..177736	2.1.1.-	rn00350
	R03947	Precorrin 2 + NAD+ = Sirohydrochlorin + NADH + H+	C02463 + C00003 <=> C05778 + C00004 + C00080	FALSE		1.3.1.76	rn00860
	R03948	S-Adenosyl-L-methionine + Precorrin 2 = S-Adenosyl-L-homocysteine+ Precorrin 3A + H+	C00019 + C02463 <=> C00021 + C05772 + C00080	FALSE		2.1.1.130	rn00860
	R03950	2 S-Adenosyl-L-methionine + Uroporphyrin III = 2S-Adenosyl-L-homocysteine + Sirohydrochlorin	2 C00019 + C02469 <=> 2 C00021 + C05778	FALSE		2.1.1.107	rn00860
	R03955	Xanthurenic acid = 8-Methoxykynurenate	C02470 <=> C05830	TRUE	NZ_AEYC01000001.1:169292..170101 or ksgA or NZ_AEYC01000021.1:21202..22068 or NZ_AEYC01000007.1:176966..177736	2.1.1.-	not exist
	R03970	gamma-Glutamyl-beta-cyanoalanine+ H2O = 3-Cyano-L-alanine + L-Glutamate	C05711 + C00001 <=> C02512 + C00025	FALSE		2.3.2.2	rn00460
	R03971	beta-Aminopropionitrile + L-Glutamate =gamma-Glutamyl-beta-aminopropiononitrile + H2O	C05670 + C00025 <=> C06114 + C00001	TRUE		2.3.2.2	rn00460
	R03980	Estrone 3-sulfate + H2O = Sulfate + Estrone	C02538 + C00001 <=> C00059 + C00468	FALSE		3.1.6.1	rn00140
	R03982	Pentachlorophenol + Oxygen + 2 NADPH + H+ =Tetrachlorohydroquinone + Cl- + 2 NADP+ + H2O	C02575 + C00007 + 2 C00005 + C00080 <=> C03434 + C00698 + 2 C00006 +C00001	FALSE		1.14.13.50	rn00361
	R03990	Tetradecanoyl-CoA + FAD = trans-Tetradec-2-enoyl-CoA + FADH2	C02593 + C00016 <=> C05273 + C01352	FALSE		1.3.3.6 1.3.99.3 1.3.99.13 1.3.99.-	rn00071
	R03991	Tetradecanoyl-CoA + Acetyl-CoA = CoA + 3-Oxopalmitoyl-CoA	C02593 + C00024 <=> C00010 + C05259	TRUE		2.3.1.16 2.3.1.155	rn00062 rn00071
	R04000	Acetyl-CoA + 2-Hydroxyglutarate = Acetate + 2-Hydroxyglutaryl-CoA	C00024 + C02630 <=> C00033 + C03058	TRUE		2.8.3.12	rn00650
	R04025	N-Acetylputrescine + H2O + Oxygen = N4-Acetylaminobutanal + NH3 +H2O2	C02714 + C00001 + C00007 <=> C05936 + C00014 + C00027	FALSE		1.4.3.4	rn00330
	R04030	ATP + 2-Succinylbenzoate + CoA = AMP + Diphosphate +2-Succinylbenzoyl-CoA	C00002 + C02730 + C00010 <=> C00020 + C00013 + C03160	FALSE		6.2.1.26	rn00130
	R04031	2-Succinylbenzoate + H2O =(1R,6R)-6-Hydroxy-2-succinylcyclohexa-2,4-diene-1-carboxylate	C02730 + C00001 <=> C05817	TRUE		4.2.1.113	rn00130
	R04049	2-Deoxy-D-gluconate + NAD+ = 3-Dehydro-2-deoxy-D-gluconate + NADH+ H+	C02782 + C00003 <=> C03926 + C00004 + C00080	TRUE		1.1.1.125	not exist
	R04065	Imidazole-4-acetaldehyde + NAD+ + H2O = Imidazole-4-acetate + NADH+ H+	C05130 + C00003 + C00001 <=> C02835 + C00004 + C00080	TRUE		1.2.1.3	rn00340
	R04095	3-Methylbutanoyl-CoA + FAD = 3-Methylcrotonyl-CoA + FADH2	C02939 + C00016 <=> C03069 + C01352	FALSE		1.3.99.3 1.3.99.10	rn00280
	R04112	N-Acetylmuramoyl-Ala + H2O = N-Acetylmuramate + L-Alanine	C02999 + C00001 <=> C02713 + C00041	FALSE		3.5.1.28	not exist
	R04137	3-Hydroxyisovaleryl-CoA = 3-Methylcrotonyl-CoA + H2O	C05998 <=> C03069 + C00001	TRUE	NZ_AEYC01000076.1:65779..66582 or complement(NZ_AEYC01000050.1:11011..11862) or complement(NZ_AEYC01000089.1:24584..25372) or NZ_AEYC01000088.1:341279..342058	4.2.1.17	rn00280
	R04138	ATP + 3-Methylcrotonyl-CoA + HCO3- = ADP + Orthophosphate +3-Methylglutaconyl-CoA	C00002 + C03069 + C00288 <=> C00008 + C00009 + C03231	FALSE		6.4.1.4	rn00280
	R04148	Nicotinate D-ribonucleotide + Dimethylbenzimidazole = Nicotinate +N1-(5-Phospho-alpha-D-ribosyl)-5,6-dimethylbenzimidazole + H+	C01185 + C03114 <=> C00253 + C04778 + C00080	TRUE	cobT	2.4.2.21	rn00860
	R04150	2-Succinylbenzoyl-CoA = 1,4-Dihydroxy-2-naphthoate + CoA	C03160 <=> C03657 + C00010	TRUE		4.1.3.36	not exist
	R04163	21-Hydroxypregnenolone + NAD+ = 11-Deoxycorticosterone + NADH + H+	C05485 + C00003 <=> C03205 + C00004 + C00080	TRUE		1.1.1.145 5.3.3.1	rn00140
	R04170	(S)-3-Hydroxydodecanoyl-CoA = 2-trans-Dodecenoyl-CoA + H2O	C05262 <=> C03221 + C00001	TRUE	NZ_AEYC01000076.1:65779..66582 or complement(NZ_AEYC01000050.1:11011..11862) or complement(NZ_AEYC01000089.1:24584..25372) or NZ_AEYC01000088.1:341279..342058	4.2.1.17 4.2.1.74	rn00062 rn00071
	R04172	3-Hydroxy-L-kynurenine = 3-Hydroxykynurenamine + CO2	C03227 <=> C05636 + C00011	FALSE		4.1.1.-	rn00380
	R04188	L-3-Amino-isobutanoate + 2-Oxoglutarate = (S)-Methylmalonatesemialdehyde + L-Glutamate	C03284 + C00026 <=> C06002 + C00025	TRUE		2.6.1.22	rn00280
	R04203	(2S,3S)-3-Hydroxy-2-methylbutanoyl-CoA + NAD+ =2-Methylacetoacetyl-CoA + NADH + H+	C04405 + C00003 <=> C03344 + C00004 + C00080	TRUE		1.1.1.35 1.1.1.178	rn00280
	R04204	(2S,3S)-3-Hydroxy-2-methylbutanoyl-CoA = 2-Methylbut-2-enoyl-CoA +H2O	C04405 <=> C03345 + C00001	TRUE	NZ_AEYC01000076.1:65779..66582 or complement(NZ_AEYC01000050.1:11011..11862) or complement(NZ_AEYC01000089.1:24584..25372) or NZ_AEYC01000088.1:341279..342058	4.2.1.17	rn00280
	R04206	3-Phospho-D-erythronate = Phosphoenol-4-deoxy-3-tetrulosonate +H2O	C03356 <=> C04309 + C00001	TRUE		4.2.1.11	not exist
	R04218	Prephytoene diphosphate = Diphosphate + 15-cis-Phytoene	C03427 <=> C00013 + C05421	TRUE		2.5.1.32	not exist
	R04221	cis-4-Hydroxy-D-proline + Oxygen =1-Pyrroline-4-hydroxy-2-carboxylate + H2O2	C03440 + C00007 <=> C04282 + C00027	FALSE		1.4.3.3	rn00330
	R04224	2-Methylprop-2-enoyl-CoA + H2O = (S)-3-Hydroxyisobutyryl-CoA	C03460 + C00001 <=> C06000	TRUE	NZ_AEYC01000076.1:65779..66582 or complement(NZ_AEYC01000050.1:11011..11862) or complement(NZ_AEYC01000089.1:24584..25372) or NZ_AEYC01000088.1:341279..342058	4.2.1.17	rn00280
	R04230	ATP + D-4'-Phosphopantothenate + L-Cysteine = AMP + Diphosphate +(R)-4'-Phosphopantothenoyl-L-cysteine	C00002 + C03492 + C00097 <=> C00020 + C00013 + C04352	FALSE		6.3.2.5	rn00770
	R04231	CTP + D-4'-Phosphopantothenate + L-Cysteine = CMP + Diphosphate +(R)-4'-Phosphopantothenoyl-L-cysteine	C00063 + C03492 + C00097 <=> C00055 + C00013 + C04352	FALSE		6.3.2.5	rn00770
	R04257	3,4',5-Trihydroxystilbene = 3,3',4'5-Tetrahydroxystilbene	C03582 <=> C05901	TRUE		1.14.-.-	rn00945
	R04258	4-Chlorocatechol + Oxygen = 3-Chloro-cis,cis-muconate	C02375 + C00007 <=> C03585	FALSE		1.13.11.1	rn00361
	R04292	Pyridine-2,3-dicarboxylate + 2 H2O + Orthophosphate =Iminoaspartate + Glycerone phosphate	C03722 + 2 C00001 + C00009 <=> C05840 + C00111	TRUE		2.5.1.72	rn00760
	R04300	Dopamine + H2O + Oxygen = 3,4-Dihydroxyphenylacetaldehyde + NH3 +H2O2	C03758 + C00001 + C00007 <=> C04043 + C00014 + C00027	FALSE		1.4.3.4 1.4.3.21 1.4.9.2	rn00350 rn00950
	R04306	(Z)-4-Hydroxyphenylacetaldehyde-oxime + NADPH + H+ + Oxygen =4-Hydroxymandelonitrile + NADP+ + 2 H2O	C04353 + C00005 + C00080 + C00007 <=> C00650 + C00006 + 2 C00001	FALSE			not exist
	R04318	Benzylpenicilloic acid = Penicillin G + H2O	C16672 <=> C05551 + C00001	TRUE		3.5.2.6	not exist
	R04326	5'-Phosphoribosylglycinamide + 5,10-Methenyltetrahydrofolate + H2O= 5'-Phosphoribosyl-N-formylglycinamide + Tetrahydrofolate	C03838 + C00445 + C00001 <=> C04376 + C00101	FALSE	purN	2.1.2.2	rn00670
	R04378	5-Amino-4-imidazolecarboxyamide + 5-Phospho-alpha-D-ribose1-diphosphate = 1-(5'-Phosphoribosyl)-5-amino-4-imidazolecarboxamide + Diphosphat	C04051 + C00119 <=> C04677 + C00013	FALSE		2.4.2.7	rn00230
	R04379	5-Carboxymethyl-2-hydroxymuconate =5-Carboxy-2-oxohept-3-enedioate	C04186 <=> C04052	TRUE		5.3.3.10	rn00350
	R04391	ATP + N-((R)-Pantothenoyl)-L-cysteine = ADP +(R)-4'-Phosphopantothenoyl-L-cysteine	C00002 + C04079 <=> C00008 + C04352	FALSE	complement(NZ_AEYC01000013.1:40068..41000)	2.7.1.33	rn00770
	R04420	S-Methyl-5-thio-D-ribose 1-phosphate = S-Methyl-5-thio-D-ribulose1-phosphate	C04188 <=> C04582	TRUE		5.3.1.23	rn00270
	R04444	L-1-Pyrroline-3-hydroxy-5-carboxylate + NAD+ + 2 H2O =L-erythro-4-Hydroxyglutamate + NADH + H+	C04281 + C00003 + 2 C00001 <=> C05947 + C00004 + C00080	FALSE		1.5.1.12	rn00330
	R04445	L-1-Pyrroline-3-hydroxy-5-carboxylate + NADP+ + 2 H2O =L-erythro-4-Hydroxyglutamate + NADPH + H+	C04281 + C00006 + 2 C00001 <=> C05947 + C00005 + C00080	FALSE		1.5.1.12	rn00330
	R04457	5-Amino-6-(1-D-ribitylamino)uracil + 3,4-Dihydroxy-2-butanone4-phosphate = 6,7-Dimethyl-8-(1-D-ribityl)lumazine + 2 H2O +Orthophosphate	C04732 + C15556 <=> C04332 + 2 C00001 + C00009	FALSE		2.5.1.78	rn00740
	R04464	5,10-Methylenetetrahydromethanopterin + Reduced coenzyme F420 =5-Methyl-5,6,7,8-tetrahydromethanopterin + Coenzyme F420	C04377 + C01080 <=> C04488 + C00876	TRUE		1.5.99.11	rn00680
	R04482	4-Carboxy-2-oxo-3-hexenedioate =4-Carboxy-2-hydroxyhexa-2,4-dienedioate	C05364 <=> C04451	TRUE		5.3.3.10	not exist
	R04489	2-Hydroxy-2-hydropyrone-4,6-dicarboxylate =4-Carboxy-2-hydroxymuconate semialdehyde	C05375 <=> C04484	TRUE		5.5.1.1	rn00362 rn00627
	R04506	3alpha,7alpha-Dihydroxy-5beta-cholestan-26-al + NAD+ + H2O =3alpha,7alpha-Dihydroxy-5beta-cholestanate + NADH + H+	C05445 + C00003 + C00001 <=> C04554 + C00004 + C00080	TRUE		1.2.1.3	not exist
	R04509	ATP + 4-Amino-2-methyl-5-phosphomethylpyrimidine = ADP +2-Methyl-4-amino-5-hydroxymethylpyrimidine diphosphate	C00002 + C04556 <=> C00008 + C04752	FALSE		2.7.4.7	rn00730
	R04546	Propanoyl-CoA + Chenodeoxycholoyl-CoA = CoA + 3alpha,7alpha-Dihydroxy-5beta-cholestanoyl-CoA	C00100 + C05337 <=> C00010 + C04644	TRUE			not exist
	R04547	3alpha,7alpha-Dihydroxy-5beta-cholestanoyl-CoA + FAD =3alpha,7alpha-Dihydroxy-5beta-cholest-24-enoyl-CoA + FADH2	C04644 + C00016 <=> C05447 + C01352	FALSE		1.3.99.-	rn00626
	R04573	ATP + UDP-N-acetylmuramoyl-L-alanyl-gamma-D-glutamyl-L-lysine +D-Alanyl-D-alanine = ADP + Orthophosphate +UDPMurAc(oyl-L-Ala-D-gamma-Glu-L-Lys-D-Ala-D-Ala)	C00002 + C05892 + C00993 <=> C00008 + C00009 + C04702	FALSE		6.3.2.10	rn00550
	R04592	3alpha,7alpha,12alpha-Trihydroxy-5beta-cholestanoyl-CoA + FAD =3alpha,7alpha,12alpha-Trihydroxy-5beta-cholest-24-enoyl-CoA + FADH2	C04760 + C00016 <=> C05460 + C01352	TRUE		1.3.99.-	rn00626
	R04617	ATP +UDP-N-acetylmuramoyl-L-alanyl-D-gamma-glutamyl-meso-2,6-diaminopimelate + D-Alanyl-D-alanine = ADP + Orthophosphate +UDP-N-acetylmuramoyl-L-alanyl-D-glutamyl-6-carboxy-L-lysyl-D-alanyl-D-alanine	C00002 + C04877 + C00993 <=> C00008 + C00009 + C04882	FALSE		6.3.2.10	rn00300 rn00550
	R04620	2-Amino-4-hydroxy-6-(erythro-1,2,3-trihydroxypropyl)dihydropteridinetriphosphate + 3 H2O =2-Amino-4-hydroxy-6-(D-erythro-1,2,3-trihydroxypropyl)-7,8-dihydropteridine + 3 Orthophosphate	C04895 + 3 C00001 <=> C04874 + 3 C00009	FALSE		3.1.3.1	rn00790
	R04639	2-Amino-4-hydroxy-6-(erythro-1,2,3-trihydroxypropyl)dihydropteridinetriphosphate + H2O =2,5-Diamino-6-(5'-triphosphoryl-3',4'-trihydroxy-2'-oxopentyl)-amino-4-oxopyrimidine	C04895 + C00001 <=> C06148	TRUE		3.5.4.16	rn00790
	R04674	N-Methylhistamine + H2O + Oxygen = Methylimidazole acetaldehyde +NH3 + H2O2	C05127 + C00001 + C00007 <=> C05827 + C00014 + C00027	FALSE		1.4.3.4	rn00340
	R04678	16alpha-Hydroxyandrost-4-ene-3,17-dione + H+ + NADH =16alpha-Hydroxydehydroepiandrosterone + NAD+	C05140 + C00080 + C00004 <=> C05139 + C00003	TRUE		1.1.1.145 5.3.3.1	rn00140
	R04734	4a-Hydroxytetrahydrobiopterin = Dihydrobiopterin + H2O	C15522 <=> C00268 + C00001	TRUE		4.2.1.96	not exist
	R04737	(S)-3-Hydroxyhexadecanoyl-CoA + NAD+ = 3-Oxopalmitoyl-CoA + NADH +H+	C05258 + C00003 <=> C05259 + C00004 + C00080	TRUE		1.1.1.35 1.1.1.211	rn00062 rn00071
	R04738	(S)-3-Hydroxyhexadecanoyl-CoA = trans-Hexadec-2-enoyl-CoA + H2O	C05258 <=> C05272 + C00001	TRUE	NZ_AEYC01000076.1:65779..66582 or complement(NZ_AEYC01000050.1:11011..11862) or complement(NZ_AEYC01000089.1:24584..25372) or NZ_AEYC01000088.1:341279..342058	4.2.1.17 4.2.1.74	rn00062 rn00071
	R04739	(S)-3-Hydroxytetradecanoyl-CoA + NAD+ = 3-Oxotetradecanoyl-CoA +NADH	C05260 + C00003 <=> C05261 + C00004	TRUE		1.1.1.35 1.1.1.211	rn00062 rn00071
	R04740	(S)-3-Hydroxytetradecanoyl-CoA = trans-Tetradec-2-enoyl-CoA + H2O	C05260 <=> C05273 + C00001	TRUE	NZ_AEYC01000076.1:65779..66582 or complement(NZ_AEYC01000050.1:11011..11862) or complement(NZ_AEYC01000089.1:24584..25372) or NZ_AEYC01000088.1:341279..342058	4.2.1.17 4.2.1.74	rn00062 rn00071
	R04741	(S)-3-Hydroxydodecanoyl-CoA + NAD+ = 3-Oxododecanoyl-CoA + NADH +H+	C05262 + C00003 <=> C05263 + C00004 + C00080	TRUE		1.1.1.35 1.1.1.211	rn00062 rn00071
	R04742	Decanoyl-CoA + Acetyl-CoA = CoA + 3-Oxododecanoyl-CoA	C05274 + C00024 <=> C00010 + C05263	TRUE		2.3.1.16	rn00062 rn00071
	R04743	(S)-Hydroxydecanoyl-CoA + NAD+ = 3-Oxodecanoyl-CoA + NADH + H+	C05264 + C00003 <=> C05265 + C00004 + C00080	TRUE		1.1.1.35 1.1.1.211	rn00062 rn00071
	R04744	(S)-Hydroxydecanoyl-CoA = trans-Dec-2-enoyl-CoA + H2O	C05264 <=> C05275 + C00001	TRUE	NZ_AEYC01000076.1:65779..66582 or complement(NZ_AEYC01000050.1:11011..11862) or complement(NZ_AEYC01000089.1:24584..25372) or NZ_AEYC01000088.1:341279..342058	4.2.1.17 4.2.1.74	rn00062 rn00071
	R04745	(S)-Hydroxyoctanoyl-CoA + NAD+ = 3-Oxooctanoyl-CoA + NADH + H+	C05266 + C00003 <=> C05267 + C00004 + C00080	TRUE		1.1.1.35 1.1.1.211	rn00062 rn00071
	R04746	(S)-Hydroxyoctanoyl-CoA = trans-Oct-2-enoyl-CoA + H2O	C05266 <=> C05276 + C00001	TRUE	NZ_AEYC01000076.1:65779..66582 or complement(NZ_AEYC01000050.1:11011..11862) or complement(NZ_AEYC01000089.1:24584..25372) or NZ_AEYC01000088.1:341279..342058	4.2.1.17 4.2.1.74	rn00062 rn00071
	R04747	Hexanoyl-CoA + Acetyl-CoA = CoA + 3-Oxooctanoyl-CoA	C05270 + C00024 <=> C00010 + C05267	TRUE		2.3.1.16	rn00062 rn00071
	R04748	(S)-Hydroxyhexanoyl-CoA + NAD+ = 3-Oxohexanoyl-CoA + NADH + H+	C05268 + C00003 <=> C05269 + C00004 + C00080	TRUE		1.1.1.35 1.1.1.211	rn00062 rn00071
	R04749	(S)-Hydroxyhexanoyl-CoA = trans-Hex-2-enoyl-CoA + H2O	C05268 <=> C05271 + C00001	TRUE	NZ_AEYC01000076.1:65779..66582 or complement(NZ_AEYC01000050.1:11011..11862) or complement(NZ_AEYC01000089.1:24584..25372) or NZ_AEYC01000088.1:341279..342058	4.2.1.17 4.2.1.74	rn00062 rn00071
	R04751	Hexanoyl-CoA + FAD = trans-Hex-2-enoyl-CoA + FADH2	C05270 + C00016 <=> C05271 + C01352	FALSE		1.3.3.6 1.3.8.1 1.3.99.3 1.3.99.13	rn00071
	R04754	Decanoyl-CoA + FAD = trans-Dec-2-enoyl-CoA + FADH2	C05274 + C00016 <=> C05275 + C01352	FALSE		1.3.3.6 1.3.99.3 1.3.99.13 1.3.99.-	rn00071
	R04770	Selenomethionine + H2O = Methaneselenol + NH3 + 2-Oxobutanoate	C05335 + C00001 <=> C05703 + C00014 + C00109	FALSE	NZ_AEYC01000001.1:311535..312641	4.4.1.1 4.4.1.11	rn00450
	R04771	ATP + Selenomethionine + H2O = Orthophosphate + Diphosphate +Se-Adenosylselenomethionine	C00002 + C05335 + C00001 <=> C00009 + C00013 + C05691	FALSE	SAM-s	2.5.1.6	not exist
	R04777	4-Hydroxyphenylacetyl-CoA + Glycine = 4-Hydroxyphenylacetylglycine+ CoA	C05338 + C00037 <=> C05596 + C00010	FALSE		2.3.1.-	rn00350
	R04783	3-Ketolactose + H2O = 3-Keto-beta-D-galactose + D-Glucose	C05403 + C00001 <=> C05394 + C00031	FALSE		3.2.1.23	not exist
	R04785	Dehydroascorbate + H2O =(4R,5S)-4,5,6-Trihydroxy-2,3-dioxohexanoate	C05422 + C00001 <=> C04575	TRUE		3.1.1.17	rn00053
	R04801	Neurosporene = beta-Zeacarotene	C05431 <=> C05434	TRUE		5.5.1.19	rn00906
	R04805	3alpha,7alpha,26-Trihydroxy-5beta-cholestane + NAD+ =3alpha,7alpha-Dihydroxy-5beta-cholestan-26-al + NADH + H+	C05444 + C00003 <=> C05445 + C00004 + C00080	TRUE		1.1.1.1	not exist
	R04810	3alpha,7alpha,24-Trihydroxy-5beta-cholestanoyl-CoA + NAD+ =3alpha,7alpha-Dihydroxy-5beta-24-oxocholestanoyl-CoA + NADH + H+	C05448 + C00003 <=> C05449 + C00004 + C00080	TRUE		1.1.1.35	rn00120
	R04812	3alpha,7alpha,12alpha,24-Tetrahydroxy-5beta-cholestanoyl-CoA + NAD+= 3alpha,7alpha,12alpha-Trihydroxy-5beta-24-oxocholestanoyl-CoA +NADH + H+	C05450 + C00003 <=> C05467 + C00004 + C00080	TRUE		1.1.1.35	rn00120
	R04831	Cortolone + NAD+ = Urocortisone + NADH + H+	C05481 + C00003 <=> C05470 + C00004 + C00080	TRUE		1.1.1.53	rn00140
	R04834	Cortol + NAD+ = Urocortisol + NADH + H+	C05482 + C00003 <=> C05472 + C00004 + C00080	TRUE		1.1.1.53	rn00140
	R04844	3alpha,20alpha,21-Trihydroxy-5beta-pregnane-11-one + NAD+ =3alpha,21-Dihydroxy-5beta-pregnane-11,20-dione + NADH + H+	C05483 + C00003 <=> C05478 + C00004 + C00080	TRUE		1.1.1.53	rn00140
	R04847	Pregnanediol + NAD+ = 3alpha-Hydroxy-5beta-pregnane-20-one + NADH+ H+	C05484 + C00003 <=> C05480 + C00004 + C00080	TRUE		1.1.1.53	rn00140
	R04849	11-Deoxycortisol + H+ + NADH = 17alpha,21-Dihydroxypregnenolone +NAD+	C05488 + C00080 + C00004 <=> C05487 + C00003	TRUE		1.1.1.145 5.3.3.1	rn00140
	R04868	Isopenicillin N + Phenylacetyl-CoA + H2O = Penicillin G +L-2-Aminoadipate + CoA	C05557 + C00582 + C00001 <=> C05551 + C00956 + C00010	TRUE		2.3.1.164	not exist
	R04880	3,4-Dihydroxyphenylethyleneglycol + NAD+ =3,4-Dihydroxymandelaldehyde + NADH + H+	C05576 + C00003 <=> C05577 + C00004 + C00080	TRUE		1.1.1.1	rn00350
	R04885	-Carboxy-2,3-dihydro-5,6-dihydroxyindole = 5,6-Dihydroxyindole + CO2	C05604 <=> C05578 + C00011	FALSE		4.1.1.-	not exist
	R04890	3-Methoxytyramine + H2O + Oxygen =3-Methoxy-4-hydroxyphenylacetaldehyde + H2O2 + NH3	C05587 + C00001 + C00007 <=> C05581 + C00027 + C00014	FALSE		1.4.3.4	rn00350
	R04893	L-Normetanephrine + H2O + Oxygen =3-Methoxy-4-hydroxyphenylglycolaldehyde + NH3 + H2O2	C05589 + C00001 + C00007 <=> C05583 + C00014 + C00027	FALSE		1.4.3.4	rn00350
	R04894	L-Metanephrine + H2O + Oxygen =3-Methoxy-4-hydroxyphenylglycolaldehyde + H2O2 + Methylamine	C05588 + C00001 + C00007 <=> C05583 + C00027 + C00218	FALSE		1.4.3.4	rn00350
	R04903	5-Hydroxyindoleacetaldehyde + NAD+ + H2O = 5-Hydroxyindoleacetate+ H+ + NADH	C05634 + C00003 + C00001 <=> C05635 + C00080 + C00004	TRUE		1.2.1.3	rn00380
	R04907	3-Hydroxykynurenamine + Oxygen = 4,8-Dihydroxyquinoline + NH3 +H2O2	C05636 + C00007 <=> C05637 + C00014 + C00027	FALSE		1.4.3.4	rn00380
	R04908	5-Hydroxykynurenamine + H2O + Oxygen = 4,6-Dihydroxyquinoline +NH3 + H2O2 + H2O	C05638 + C00001 + C00007 <=> C05639 + C00014 + C00027 + C00001	FALSE		1.4.3.4	rn00380
	R04909	5-Hydroxykynurenine = 5-Hydroxykynurenamine + CO2	C05651 <=> C05638 + C00011	FALSE		4.1.1.28	rn00380
	R04928	ATP + Adenylylselenate = ADP + 3'-Phosphoadenylylselenate	C00002 + C05686 <=> C00008 + C05696	FALSE		2.7.1.25	not exist
	R04929	ATP + Selenate = Diphosphate + Adenylylselenate	C00002 + C05697 <=> C00013 + C05686	FALSE	NZ_AEYC01000019.1:240459..241394	2.7.7.4	rn00450
	R04930	Selenocystathionine + H2O = Selenocysteine + NH3 + 2-Oxobutanoate	C05699 + C00001 <=> C05688 + C00014 + C00109	FALSE	NZ_AEYC01000001.1:311535..312641	4.4.1.1	not exist
	R04936	Se-Adenosylselenohomocysteine + H2O = Adenosine +Selenohomocysteine	C05692 + C00001 <=> C00212 + C05698	FALSE	complement(NZ_AEYC01000008.1:170353..171813) or complement(NZ_AEYC01000063.1:51885..52004) or complement(NZ_AEYC01000063.1:52014..53474)	3.3.1.1	not exist
	R04941	Selenocystathionine + H2O = Selenohomocysteine + NH3 + Pyruvate	C05699 + C00001 <=> C05698 + C00014 + C00022	FALSE		4.4.1.8	rn00450
	R04942	Selenocystathionine + H2O = L-Serine + Selenohomocysteine	C05699 + C00001 <=> C00065 + C05698	FALSE		4.2.1.22	not exist
	R04944	O-Phosphorylhomoserine + Selenocysteine = Selenocystathionine +Orthophosphate	C05702 + C05688 <=> C05699 + C00009	FALSE		2.5.1.48	rn00450
	R04945	O-Acetyl-L-homoserine + Selenocysteine = Selenocystathionine +Acetate	C01077 + C05688 <=> C05699 + C00033	FALSE		2.5.1.48	not exist
	R04946	O-Succinyl-L-homoserine + Selenocysteine = Selenocystathionine +Succinate	C01118 + C05688 <=> C05699 + C00042	FALSE		2.5.1.48	rn00450
	R04972	Uroporphyrinogen I = Coproporphyrinogen I + 4 CO2	C05766 <=> C05768 + 4 C00011	FALSE		4.1.1.37	rn00860
	R04986	3-Octaprenyl-4-hydroxybenzoate = 2-Octaprenylphenol + CO2	C05809 <=> C05810 + C00011	FALSE		4.1.1.-	rn00130
	R04990	2-Octaprenyl-6-methoxy-1,4-benzoquinone + S-Adenosyl-L-methionine= 2-Octaprenyl-3-methyl-6-methoxy-1,4-benzoquinone +S-Adenosyl-L-homocysteine	C05813 + C00019 <=> C05814 + C00021	FALSE		2.1.1.201	rn00130
	R04998	cis-beta-D-Glucosyl-2-hydroxycinnamate + H2O =cis-2-Hydroxycinnamate + D-Glucose	C05839 + C00001 <=> C05838 + C00031	FALSE		3.2.1.21	rn00940
	R05032	Undecaprenyl-diphospho-N-acetylmuramoyl-L-alanyl-D-glutamyl-meso-2,6-diaminopimeloyl-D-alanyl-D-alanine + UDP-N-acetyl-D-glucosamine=Undecaprenyl-diphospho-N-acetylmuramoyl-(N-acetylglucosamine)-L-alanyl-D-glutamyl-meso-2,6-diaminopimeloyl-D-alanyl-D-alanine + UDP	C05897 + C00043 <=> C05898 + C00015	FALSE		2.4.1.227	rn00550
	R05046	Formamidopyrimidine nucleoside triphosphate + H2O =2,5-Diaminopyrimidine nucleoside triphosphate + Formate	C05922 + C00001 <=> C05923 + C00058	FALSE		3.5.4.16	rn00790
	R05048	2,5-Diaminopyrimidine nucleoside triphosphate =2,5-Diamino-6-(5'-triphosphoryl-3',4'-trihydroxy-2'-oxopentyl)-amino-4-oxopyrimidine	C05923 <=> C06148	FALSE		3.5.4.16	rn00790
	R05050	N4-Acetylaminobutanal + NAD+ + H2O = 4-Acetamidobutanoate + NADH +H+	C05936 + C00003 + C00001 <=> C02946 + C00004 + C00080	TRUE		1.2.1.3	rn00330
	R05051	L-erythro-4-Hydroxyglutamate + NADH + H+ = L-4-Hydroxyglutamatesemialdehyde + NAD+ + H2O	C05947 + C00004 + C00080 <=> C05938 + C00003 + C00001	TRUE		1.5.1.12 1.5.99.8	rn00330
	R05062	2-Propyn-1-al + PQQH2 = 2-Propyn-1-ol + PQQ	C05985 + C01359 <=> C05986 + C00113	TRUE		1.1.2.8	rn00640
	R05066	(S)-3-Hydroxyisobutyrate + NAD+ = (S)-Methylmalonate semialdehyde+ NADH + H+	C06001 + C00003 <=> C06002 + C00004 + C00080	TRUE		1.1.1.31 1.1.1.35	rn00280
	R05085	O-Phospho-4-hydroxy-L-threonine + 2-Oxoglutarate =2-Oxo-3-hydroxy-4-phosphobutanoate + L-Glutamate	C06055 + C00026 <=> C06054 + C00025	TRUE	complement(NZ_AEYC01000034.1:119377..120519)	2.6.1.52	rn00750
	R05086	O-Phospho-4-hydroxy-L-threonine + H2O = 4-Hydroxy-L-threonine +Orthophosphate	C06055 + C00001 <=> C06056 + C00009	FALSE	complement(NZ_AEYC01000070.1:87860..89131) or NZ_AEYC01000019.1:278826..280094	4.2.3.1	rn00750
	R05133	Arbutin 6-phosphate + H2O = p-Benzenediol + D-Glucose 6-phosphate	C06187 + C00001 <=> C00530 + C00092	FALSE		3.2.1.86	rn00010
	R05134	Salicin 6-phosphate + H2O = Salicyl alcohol + D-Glucose 6-phosphate	C06188 + C00001 <=> C02323 + C00092	FALSE		3.2.1.86	rn00010
	R05149	2 S-Adenosyl-L-methionine + Precorrin 6Y = 2S-Adenosyl-L-homocysteine + Precorrin 8X + CO2	2 C00019 + C06319 <=> 2 C00021 + C06408 + C00011	FALSE		2.1.1.132	rn00860
	R05150	Precorrin 6Y + NADP+ = Precorrin 6X + NADPH + H+	C06319 + C00006 <=> C06320 + C00005 + C00080	TRUE		1.3.1.54	rn00860
	R05165	1-Carboxyvinyl carboxyphosphonate =3-(Hydrohydroxyphosphoryl)pyruvate + CO2	C06367 <=> C06368 + C00011	FALSE		2.7.8.23	not exist
	R05168	N-Acetyl-D-galactosamine 6-phosphate + H2O = D-Galactosamine6-phosphate + Acetate	C06376 + C00001 <=> C06377 + C00033	FALSE		3.5.1.25	rn00520
	R05177	Precorrin 8X = Hydrogenobyrinate	C06408 <=> C06399	TRUE		5.4.1.2	rn00860
	R05180	S-Adenosyl-L-methionine + Precorrin 3B = S-Adenosyl-L-homocysteine+ Precorrin 4	C00019 + C06406 <=> C00021 + C06407	FALSE		2.1.1.131	rn00860
	R05181	S-Adenosyl-L-methionine + Precorrin 4 = S-Adenosyl-L-homocysteine+ Precorrin 5	C00019 + C06407 <=> C00021 + C06416	FALSE		2.1.1.133	rn00860
	R05198	Ethanol + PQQ = PQQH2 + Acetaldehyde	C00469 + C00113 <=> C01359 + C00084	TRUE		1.1.2.8	rn00010
	R05217	Precorrin 3A + Oxygen + NADH + H+ = Precorrin 3B + NAD+ + H2O	C05772 + C00007 + C00004 + C00080 <=> C06406 + C00003 + C00001	FALSE		1.14.13.83	rn00860
	R05220	Cob(I)yrinate a,c diamide + ATP = Adenosyl cobyrinate a,c diamide+ Triphosphate	C06505 + C00002 <=> C06506 + C00536	FALSE	NZ_AEYC01000002.1:5979..6593	2.5.1.17	rn00860
	R05221	Adenosyl cobinamide + ATP = Adenosyl cobinamide phosphate + ADP	C06508 + C00002 <=> C06509 + C00008	FALSE		2.7.1.156	rn00860
	R05222	Adenosyl cobinamide phosphate + GTP = Adenosine-GDP-cobinamide +Diphosphate	C06509 + C00044 <=> C06510 + C00013	FALSE		2.7.7.62	rn00860
	R05223	Cobamide coenzyme + GMP = Adenosine-GDP-cobinamide +alpha-Ribazole	C00194 + C00144 <=> C06510 + C05775	FALSE		2.7.8.26	rn00860
	R05224	Hydrogenobyrinate + 2 L-Glutamine + 2 ATP + 2 H2O =Hydrogenobyrinate a,c diamide + 2 Orthophosphate + 2 L-Glutamate + 2ADP	C06399 + 2 C00064 + 2 C00002 + 2 C00001 <=> C06503 + 2 C00009 + 2 C00025 + 2 C00008	FALSE		6.3.5.9	rn00860
	R05225	Adenosyl cobyrinate a,c diamide + 4 L-Glutamine + 4 ATP + 4 H2O =Adenosyl cobyrinate hexaamide + 4 L-Glutamate + 4 Orthophosphate + 4ADP	C06506 + 4 C00064 + 4 C00002 + 4 C00001 <=> C06507 + 4 C00025 + 4 C00009 + 4 C00008	FALSE		6.3.5.10	rn00860
	R05227	Hydrogenobyrinate a,c diamide + Cobalt ion + ATP + H2O =Cob(II)yrinate a,c diamide + Orthophosphate + ADP + H+	C06503 + C00175 + C00002 + C00001 <=> C06504 + C00009 + C00008 + C00080	FALSE	cobN	6.6.1.2	rn00860
	R05231	6-Hydroxyhexanoic acid + NADP+ = Adipate semialdehyde + NADPH + H+	C06103 + C00006 <=> C06102 + C00005 + C00080	TRUE		1.1.1.2	rn00930
	R05233	trans-3-Chloro-2-propene-1-ol + NAD+ = trans-3-Chloroallylaldehyde + NADH + H+	C06611 + C00003 <=> C06613 + C00004 + C00080	TRUE		1.1.1.1	rn00625
	R05234	cis-3-Chloro-2-propene-1-ol + NAD+ = cis-3-Chloroallyl aldehyde +NADH + H+	C06612 + C00003 <=> C16348 + C00004 + C00080	TRUE		1.1.1.1	rn00625
	R05237	trans-3-Chloroallyl aldehyde + H2O = trans-3-Chloroacrylic acid +2 H+	C06613 + C00001 <=> C06614 + 2 C00080	TRUE		1.2.1.3	rn00625
	R05238	cis-3-Chloroallyl aldehyde + H2O = cis-3-Chloroacrylic acid + 2 H+	C16348 + C00001 <=> C06615 + 2 C00080	TRUE		1.2.1.3	rn00625
	R05258	p-Benzoquinone + Nitrite + NADP+ + H2O = 4-Nitrophenol + Oxygen +NADPH + H+	C00472 + C00088 + C00006 + C00001 <=> C00870 + C00007 + C00005 +C00080	FALSE		1.14.13.-	rn00627
	R05265	4-Nitrocatechol + Oxygen + 3 H+ = Benzene-1,2,4-triol + Nitrite +H2O	C02235 + C00007 + 3 C00080 <=> C02814 + C00088 + C00001	FALSE		1.14.-.-	rn00627
	R05274	3,4-Dihydroxybenzoate + NAD+ +H2O + Formaldehyde = Vanillate + Oxygen + NADH + H+	C00230 + C00003 + C00001 +C00067 <=> C06672 + C00007 + C00004 + C00080	FALSE		1.14.13.82	rn00627
	R05284	1,2-Dichloroethane + H2O = 2-Chloroethanol + Hydrochloric acid	C06752 + C00001 <=> C06753 + C01327	TRUE		3.8.1.5	rn00625
	R05285	2-Chloroethanol + PQQ = Chloroacetaldehyde + PQQH2	C06753 + C00113 <=> C06754 + C01359	TRUE		1.1.2.8	rn00625
	R05286	Chloroacetaldehyde + NAD+ + H2O = Chloroacetic acid + NADH + H+	C06754 + C00003 + C00001 <=> C06755 + C00004 + C00080	TRUE		1.2.1.3	rn00625
	R05287	Chloroacetic acid + H2O = Glycolate + Hydrochloric acid	C06755 + C00001 <=> C00160 + C01327	FALSE		3.8.1.2 3.8.1.3	rn00361 rn00625
	R05289	p-Tolualdehyde + NADP+ + H2O = Toluate + NADPH + H+	C06758 + C00006 + C00001 <=> C01454 + C00005 + C00080	TRUE		1.2.1.7 1.2.1.28	rn00622
	R05299	4-Methylcatechol + Oxygen = 3-Methyl-cis,cis-hexadienedioate	C06730 + C00007 <=> C04112	FALSE		1.13.11.1	rn00623
	R05300	4-Carboxymethyl-4-methylbut-2-en-1,4-olide =3-Methyl-cis,cis-hexadienedioate	C04559 <=> C04112	TRUE		5.5.1.1	rn00623
	R05320	Taurine + 2-Oxoglutarate + Oxygen = Sulfite + Aminoacetaldehyde +Succinate + CO2	C00245 + C00026 + C00007 <=> C00094 + C06735 + C00042 + C00011	FALSE		1.14.11.17	rn00430
	R05341	Lycopene = gamma-Carotene	C05432 <=> C05435	TRUE		5.5.1.19	rn00906
	R05351	Ethylene oxide + CoA + NAD+ = Acetyl-CoA + NADH + H+	C06548 + C00010 + C00003 <=> C00024 + C00004 + C00080	TRUE		1.1.1.-	rn00625
	R05367	trans-1,3-Dichloropropene + H2O = trans-3-Chloro-2-propene-1-ol + Hydrochloric acid	C06609 + C00001 <=> C06611 + C01327	FALSE		3.8.1.5	rn00625
	R05368	cis-1,3-Dichloropropene + H2O = cis-3-Chloro-2-propene-1-ol + Hydrochloric acid	C06610 + C00001 <=> C06612 + C01327	FALSE		3.8.1.5	rn00625
	R05369	1,3,4,6-Tetrachloro-1,4-cyclohexadiene + H2O = 2,4,5-Trichloro-2,5-cyclohexadiene-1-ol + Hydrochloric acid	C06597 + C00001 <=> C06598 + C01327	TRUE		3.8.1.5	rn00361
	R05370	2,4,5-Trichloro-2,5-cyclohexadiene-1-ol + H2O =2,5-Dichloro-2,5-cyclohexadiene-1,4-diol + Hydrochloric acid	C06598 + C00001 <=> C06599 + C01327	TRUE		3.8.1.5	rn00361
	R05371	trans-3-Chloroacrylic acid + H2O = Hydrochloric acid + 3-Oxopropanoate	C06614 + C00001 <=> C01327 + C00222	TRUE		3.8.1.-	rn00625
	R05372	cis-3-Chloroacrylic acid + H2O = Hydrochloric acid + 3-Oxopropanoate	C06615 + C00001 <=> C01327 + C00222	TRUE		3.8.1.-	rn00625
	R05390	3-Chloro-cis,cis-muconate = Protoanemonin + Hydrochloric acid +CO2	C03585 <=> C07090 + C01327 + C00011	FALSE		5.5.1.1	rn00361
	R05420	4-Sulfolactone + H2O = HSO3- + 2-Maleylacetate + H+	C06676 + C00001 <=> C11481 + C02222 + C00080	TRUE		3.1.1.-	rn00627
	R05448	2,6-Dichlorophenol + Oxygen + NADH + H+ = 2,6-Dichlorohydroquinone + NAD+ + H2O	C07096 + C00007 + C00004 + C00080 <=> C07097 + C00003 + C00001	FALSE		1.14.13.-	rn00361
	R05449	2,4,6-Trichlorophenol + 2 NADH + Oxygen = 2,6-Dichlorohydroquinone + 2 NAD+ + HO- + Cl-	C07098 + 2 C00004 + C00007 <=> C07097 + 2 C00003 + C01328 + C00698	FALSE		1.14.13.-	rn00361
	R05452	Benzoyl acetate + CoA + ATP = Diphosphate + Benzoyl acetyl-CoA +AMP	C07114 + C00010 + C00002 <=> C00013 + C07118 + C00020	TRUE		6.2.1.-	rn00642
	R05456	2 4-Dedimethylamine-4-oxo-anhydro-7-Cl-tetracycline + 2 H2O = H2O2+ 2 4-Dedimethylamino-4-oxo-anhydrotetracycline + 2 Cl-	2 C06626 + 2 C00001 <=> C00027 + 2 C06627 + 2 C00698	TRUE		1.14.14.-	rn00253 rn01057
	R05506	Benzoyl acetyl-CoA + CoA = S-Benzoate coenzyme A + Acetyl-CoA	C07118 + C00010 <=> C00512 + C00024	TRUE		2.3.1.16 2.3.1.-	rn00642
	R05509	Acetyl-CoA + Propenoate = Acetate + Propenoyl-CoA	C00024 + C00511 <=> C00033 + C00894	TRUE		2.8.3.12	rn00643
	R05510	Protoanemonin + H2O = cis-Acetylacrylate	C07090 + C00001 <=> C07091	TRUE		3.1.1.45	rn00361
	R05511	cis-2-Chloro-4-carboxymethylenebut-2-en-1,4-olide + H2O =2-Chloromaleylacetate	C04706 + C00001 <=> C06329	TRUE		3.1.1.45	rn00361
	R05549	D-Gal alpha 1->6D-Gal alpha 1->6D-Glucose + H2O = D-Galactose +Melibiose	C05404 + C00001 <=> C00124 + C05402	FALSE		3.2.1.22	rn00052
	R05551	Acrylamide + H2O = Propenoate + NH3	C01659 + C00001 <=> C00511 + C00014	FALSE	NZ_AEYC01000007.1:118125..119327 or NZ_AEYC01000007.1:108023..108523	3.5.1.4	not exist
	R05553	4-Amino-4-deoxychorismate = 4-Aminobenzoate + Pyruvate	C11355 <=> C00568 + C00022	TRUE		4.1.3.38	rn00790
	R05559	Hydroxyatrazine + H2O = N-Isopropylammelide + Ethylamine	C06552 + C00001 <=> C06553 + C00797	FALSE		3.5.99.3	rn00791
	R05572	Deisopropylatrazine + H2O = Deisopropylhydroxyatrazine +Hydrochloric acid	C06556 + C00001 <=> C06557 + C01327	TRUE		3.8.1.-	rn00791
	R05575	(Hydroxymethylphenyl)succinyl-CoA + NAD+ = Benzoylsuccinyl-CoA +NADH + H+	C09819 + C00003 <=> C09820 + C00004 + C00080	TRUE		1.1.1.35	rn00623
	R05576	3-Hydroxybutanoyl-CoA + NADP+ = Acetoacetyl-CoA + NADPH + H+	C05116 + C00006 <=> C00332 + C00005 + C00080	TRUE		1.1.1.157	not exist
	R05582	2-Hydroxycyclohexane-1-carboxyl-CoA + NAD+ =2-Ketocyclohexane-1-carboxyl-CoA + NADH + H+	C09812 + C00003 <=> C09813 + C00004 + C00080	TRUE		1.1.1.-	rn00362
	R05586	3-Oxopimeloyl-CoA + CoA = Glutaryl-CoA + Acetyl-CoA	C06715 + C00010 <=> C00527 + C00024	TRUE		2.3.1.-	not exist
	R05590	Benzamide + H2O = Benzoate + NH3	C09815 + C00001 <=> C00180 + C00014	FALSE	NZ_AEYC01000007.1:118125..119327 or NZ_AEYC01000007.1:108023..108523	3.5.1.4	not exist
	R05593	6-Oxo-2-hydroxycyclohexane-1-carboxyl-CoA + H2O =3-Hydroxypimeloyl-CoA	C09825 + C00001 <=> C06714	TRUE		3.1.2.-	not exist
	R05595	Crotonoyl-CoA + H2O = 3-Hydroxybutanoyl-CoA	C00877 + C00001 <=> C05116	TRUE	NZ_AEYC01000076.1:65779..66582 or complement(NZ_AEYC01000050.1:11011..11862) or complement(NZ_AEYC01000089.1:24584..25372) or NZ_AEYC01000088.1:341279..342058	4.2.1.17	not exist
	R05608	D-Galactarate = 5-Dehydro-4-deoxy-D-glucarate + H2O	C00879 <=> C00679 + C00001	TRUE		4.2.1.42	rn00053
	R05615	all-trans-Octaprenyl diphosphate + 4-Hydroxybenzoate =3-Octaprenyl-4-hydroxybenzoate + Diphosphate	C04146 + C00156 <=> C05809 + C00013	TRUE		2.5.1.-	rn00130
	R05621	Benzoate + NADH + H+ + Oxygen =1,6-Dihydroxy-cis-2,4-cyclohexadiene-1-carboxylic acid + NAD+	C00180 + C00004 + C00080 + C00007 <=> C06321 + C00003	FALSE		1.14.12.10	rn00362
	R05622	Benzoate + NADPH + H+ + Oxygen =1,6-Dihydroxy-cis-2,4-cyclohexadiene-1-carboxylic acid + NADP+	C00180 + C00005 + C00080 + C00007 <=> C06321 + C00006	FALSE		1.14.12.10	rn00362
	R05627	di-trans,poly-cis-Undecaprenyl diphosphate + H2O =di-trans,poly-cis-Undecaprenyl phosphate + Orthophosphate	C04574 + C00001 <=> C17556 + C00009	FALSE		3.6.1.27	rn00550
	R05629	UDPMurAc(oyl-L-Ala-D-gamma-Glu-L-Lys-D-Ala-D-Ala) +di-trans,poly-cis-Undecaprenyl phosphate = UMP +MurAc(oyl-L-Ala-D-gamma-Glu-L-Lys-D-Ala-D-Ala)-diphospho-undecaprenol	C04702 + C17556 <=> C00105 + C04851	FALSE	mraY	2.7.8.13	rn00550
	R05630	UDP-N-acetylmuramoyl-L-alanyl-D-glutamyl-6-carboxy-L-lysyl-D-alanyl-D-alanine + di-trans,poly-cis-Undecaprenyl phosphate = UMP +Undecaprenyl-diphospho-N-acetylmuramoyl-L-alanyl-D-glutamyl-meso-2,6-diaminopimeloyl-D-alanyl-D-alanine	C04882 + C17556 <=> C00105 + C05897	FALSE	mraY	2.7.8.13	rn00550
	R05632	1-Hydroxy-2-naphthoate + NADH + H+ + Oxygen = Naphthalene-1,2-diol+ CO2 + NAD+ + H2O	C03203 + C00004 + C00080 + C00007 <=> C03012 + C00011 + C00003 +C00001	FALSE		1.14.13.1 1.14.13.135	rn00624
	R05633	2-C-Methyl-D-erythritol 4-phosphate + CTP = 4-(Cytidine5'-diphospho)-2-C-methyl-D-erythritol + Diphosphate	C11434 + C00063 <=> C11435 + C00013	FALSE		2.7.7.60	rn00900
	R05634	4-(Cytidine 5'-diphospho)-2-C-methyl-D-erythritol + ATP =2-Phospho-4-(cytidine 5'-diphospho)-2-C-methyl-D-erythritol + ADP	C11435 + C00002 <=> C11436 + C00008	FALSE	complement(NZ_AEYC01000096.1:62303..63268)	2.7.1.148	rn00900
	R05636	Pyruvate + D-Glyceraldehyde 3-phosphate = 1-Deoxy-D-xylulose5-phosphate + CO2	C00022 + C00118 <=> C11437 + C00011	FALSE	NZ_AEYC01000029.1:39313..41115 or complement(NZ_AEYC01000018.1:221254..223197)	2.2.1.7	rn00900
	R05637	2-Phospho-4-(cytidine 5'-diphospho)-2-C-methyl-D-erythritol =2-C-Methyl-D-erythritol 2,4-cyclodiphosphate + CMP	C11436 <=> C11453 + C00055	TRUE		4.6.1.12	rn00900
	R05640	Lanosterol + 3 Oxygen + 3 NADPH + 3 H+ =4,4-Dimethyl-5alpha-cholesta-8,14,24-trien-3beta-ol + Formate + 3NADP+ + 4 H2O	C01724 + 3 C00007 + 3 C00005 + 3 C00080 <=> C11455 + C00058 + 3 C00006 + 4 C00001	FALSE		1.14.13.70	rn00100
	R05645	Sedoheptulose 7-phosphate = D-glycero-D-manno-Heptose 7-phosphate	C05382 <=> C07836	TRUE		5.3.1.28	rn00540
	R05653	Phenanthracene + Oxygen + NADH + H+ = Phenanthrene-9,10-oxide +H2O + NAD+	C11422 + C00007 + C00004 + C00080 <=> C11429 + C00001 + C00003	FALSE		1.14.13.-	rn00624
	R05654	Phenanthracene + Oxygen + NADH + H+ = Phenanthrene-1,2-oxide + H2O+ NAD+	C11422 + C00007 + C00004 + C00080 <=> C11431 + C00001 + C00003	FALSE		1.14.13.-	rn00624
	R05655	Phenanthracene + Oxygen + NADH + H+ = 1-Phenanthrol + H2O + NAD+	C11422 + C00007 + C00004 + C00080 <=> C11432 + C00001 + C00003	FALSE		1.14.13.-	rn00624
	R05659	2,4,6/3,5-Pentahydroxycyclohexanone = D-2,3-Diketo4-deoxy-epi-inositol + H2O	C00691 <=> C06891 + C00001	TRUE			rn00562
	R05661	2-Deoxy-5-keto-D-gluconic acid + ATP = 2-Deoxy-5-keto-D-gluconic acid 6-phosphate + ADP	C06892 + C00002 <=> C06893 + C00008	TRUE		2.7.1.92	rn00562
	R05662	MurAc(oyl-L-Ala-D-gamma-Glu-L-Lys-D-Ala-D-Ala)-diphospho-undecaprenol + UDP-N-acetyl-D-glucosamine =Undecaprenyl-diphospho-N-acetylmuramoyl-(N-acetylglucosamine)-L-alanyl-gamma-D-glutamyl-L-lysyl-D-alanyl-D-alanine + UDP	C04851 + C00043 <=> C05893 + C00015	FALSE		2.4.1.227	rn00550
	R05663	2-Methylbenzaldehyde + NADP+ + H2O = o-Toluate + NADPH + H+	C07214 + C00006 + C00001 <=> C07215 + C00005 + C00080	TRUE		1.2.1.7 1.2.1.28	rn00622
	R05664	3-Methylbenzaldehyde + NADP+ + H2O = m-Methylbenzoate + NADPH + H+	C07209 + C00006 + C00001 <=> C07211 + C00005 + C00080	TRUE		1.2.1.7 1.2.1.28	rn00622
	R05681	O-Phospho-4-hydroxy-L-threonine + NAD+ =2-Amino-3-oxo-4-phosphonooxybutyrate + NADH + H+	C06055 + C00003 <=> C07335 + C00004 + C00080	TRUE		1.1.1.262	rn00750
	R05688	2-C-Methyl-D-erythritol 4-phosphate + NADP+ = 1-Deoxy-D-xylulose5-phosphate + NADPH + H+	C11434 + C00006 <=> C11437 + C00005 + C00080	TRUE	NZ_AEYC01000001.1:420064..421308	1.1.1.267	rn00900
	R05706	FMN + NADPH + H+ = Reduced FMN + NADP+	C00061 + C00005 + C00080 <=> C01847 + C00006	FALSE		1.5.1.38 1.5.1.39 1.5.1.-	rn00524 rn00740
	R05731	Obtusifoliol + 3 Oxygen + 3 NADPH + 3 H+ =4alpha-Methyl-5alpha-ergosta-8,14,24(28)-trien-3beta-ol + Formate +3 NADP+ + 4 H2O	C01943 + 3 C00007 + 3 C00005 + 3 C00080 <=> C11508 + C00058 + 3 C00006 + 4 C00001	FALSE		1.14.13.70	rn00100
	R05763	S-Adenosyl-L-methionine + trans-Aconitate =S-Adenosyl-L-homocysteine + (E)-3-(Methoxycarbonyl)pent-2-enedioate	C00019 + C02341 <=> C00021 + C11514	TRUE	complement(NZ_AEYC01000019.1:207777..208541)	2.1.1.144	not exist
	R05775	UDP-glucose + HSO3- = UDP-6-sulfoquinovose + H2O	C00029 + C11481 <=> C11521 + C00001	TRUE		3.13.1.1	rn00520
	R05808	Cobalt-sirohydrochlorin + S-Adenosyl-L-methionine = Cobalt-factorIII + S-Adenosyl-L-homocysteine	C11538 + C00019 <=> C17401 + C00021	FALSE		2.1.1.151	rn00860
	R05809	Cobalt-precorrin 3 + S-Adenosyl-L-methionine = Cobalt-precorrin 4+ S-Adenosyl-L-homocysteine	C11539 + C00019 <=> C11540 + C00021	FALSE		2.1.1.131	rn00860
	R05810	Cobalt-precorrin 4 + S-Adenosyl-L-methionine = Cobalt-precorrin 5A+ S-Adenosyl-L-homocysteine	C11540 + C00019 <=> C16242 + C00021	FALSE		2.1.1.133	rn00860
	R05812	Cobalt-precorrin 6 + NADPH + H+ = Cobalt-dihydro-precorrin 6 +NADP+	C11542 + C00005 + C00080 <=> C11543 + C00006	TRUE		1.3.1.54	rn00860
	R05813	Cobalt-dihydro-precorrin 6 + 2 S-Adenosyl-L-methionine =Cobalt-precorrin 8 + 2 S-Adenosyl-L-homocysteine + CO2	C11543 + 2 C00019 <=> C11545 + 2 C00021 + C00011	FALSE		2.1.1.132	not exist
	R05814	Cobalt-precorrin 8 = Cobyrinate	C11545 <=> C05773	TRUE		5.4.1.2	rn00860
	R05815	Cobyrinate + 2 L-Glutamine + 2 ATP + 2 H2O = Cob(II)yrinate a,cdiamide + 2 L-Glutamate + 2 ADP + 2 Orthophosphate	C05773 + 2 C00064 + 2 C00002 + 2 C00001 <=> C06504 + 2 C00025 + 2 C00008 + 2 C00009	TRUE		6.3.5.11	rn00860
	R05823	2-Keto-D-gluconic acid + NADP+ = 2,5-Didehydro-D-gluconate + NADPH+ H+	C06473 + C00006 <=> C02780 + C00005 + C00080	TRUE		1.1.1.274	not exist
	R05837	O-Phospho-4-hydroxy-L-threonine + NAD+ = 3-Amino-2-oxopropylphosphate + NADH + H+ + CO2	C06055 + C00003 <=> C11638 + C00004 + C00080 + C00011	FALSE		1.1.1.262	rn00750
	R05861	D-Alanine + H2O + Oxygen = Pyruvate + NH3 + H2O2	C00133 + C00001 + C00007 <=> C00022 + C00014 + C00027	FALSE		1.4.3.3 1.4.3.19	not exist
	R05862	Sarcosine + H2O + Oxygen = Glyoxylate + Methylamine + H2O2	C00213 + C00001 + C00007 <=> C00048 + C00218 + C00027	FALSE		1.4.3.19	not exist
	R05863	N-Ethylglycine + H2O + Oxygen = Glyoxylate + Ethylamine + H2O2	C11735 + C00001 + C00007 <=> C00048 + C00797 + C00027	FALSE		1.4.3.19	not exist
	R05884	1-Hydroxy-2-methyl-2-butenyl 4-diphosphate + NADPH + H+ =Isopentenyl diphosphate + NADP+ + H2O	C11811 + C00005 + C00080 <=> C00129 + C00006 + C00001	FALSE	ispH	1.17.1.2	rn00900
	R06171	L-Allothreonine = Glycine + Acetaldehyde	C05519 <=> C00037 + C00084	TRUE		4.1.2.5	rn00260
	R06180	(R,R)-Tartaric acid + NAD+ = 2-Hydroxy-3-oxosuccinate + NADH + H+	C00898 + C00003 <=> C03459 + C00004 + C00080	TRUE		1.1.1.93	rn00630
	R06286	Divinyl chlorophyllide a + NADP+ = Divinylprotochlorophyllide +NADPH + H+	C11832 + C00006 <=> C11831 + C00005 + C00080	TRUE		1.3.1.33	rn00860
	R06366	Perillyl aldehyde + H2O + NAD+ = Perillic acid + NADH + H+	C02576 + C00001 + C00003 <=> C11924 + C00004 + C00080	TRUE		1.2.1.3	rn00903
	R06367	Perillic acid + CoA + ATP = Perillyl-CoA + H2O + ADP +Orthophosphate	C11924 + C00010 + C00002 <=> C11929 + C00001 + C00008 + C00009	FALSE		6.2.1.-	rn00903
	R06368	Perillic acid + CoA + ATP = Perillyl-CoA + H2O + AMP + Diphosphate	C11924 + C00010 + C00002 <=> C11929 + C00001 + C00020 + C00013	FALSE		6.2.1.-	rn00903
	R06396	(3R)-3-Isopropenyl-6-oxoheptanoate + CoA + ATP =(3R)-3-Isopropenyl-6-oxoheptanoyl-CoA + H2O + ADP + Orthophosphate	C11405 + C00010 + C00002 <=> C11407 + C00001 + C00008 + C00009	TRUE		6.2.1.-	rn00903
	R06397	(3S)-3-Isopropenyl-6-oxoheptanoate =(3S)-3-Isopropenyl-6-oxoheptanoyl-CoA	C11419 <=> C11421	TRUE		6.2.1.-	rn00903
	R06398	(+)-Limonene + NADH + Oxygen = Limonene-1,2-epoxide + NAD+ + HO-	C06099 + C00004 + C00007 <=> C07271 + C00003 + C01328	FALSE		1.14.13.107	rn00903
	R06400	(1S,4R)-1-Hydroxy-2-oxolimonene + NADPH + Oxygen =(3R)-3-Isopropenyl-6-oxoheptanoate + NADP+ + HO-	C11937 + C00005 + C00007 <=> C11405 + C00006 + C01328	FALSE		1.14.13.105	rn00903
	R06404	alpha-Pinene + Oxygen + 2 H+ + 2 e- = Pinocarveol + H2O	C09880 + C00007 + 2 C00080 + 2 C05359 <=> C11941 + C00001	FALSE		1.14.-.-	rn00903
	R06406	alpha-Pinene + NADH + H+ + Oxygen = alpha-Pinene-oxide + NAD+ +H2O	C09880 + C00004 + C00080 + C00007 <=> C02759 + C00003 + C00001	FALSE		1.14.13.-	rn00903
	R06409	cis-2-Methyl-5-isopropylhexa-2,5-dienoic acid + ATP + CoA =cis-2-Methyl-5-isopropylhexa-2,5-dienoyl-CoA + AMP + Diphosphate	C11944 + C00002 + C00010 <=> C11946 + C00020 + C00013	TRUE		6.2.1.-	rn00903
	R06410	trans-2-Methyl-5-isopropylhexa-2,5-dienoic acid + ATP + CoA =trans-2-Methyl-5-isopropylhexa-2,5-dienoyl-CoA + AMP + Diphosphate	C11943 + C00002 + C00010 <=> C11945 + C00020 + C00013	TRUE		6.2.1.-	rn00903
	R06411	cis-2-Methyl-5-isopropylhexa-2,5-dienoyl-CoA + H2O =3-Hydroxy-2,6-dimethyl-5-methylene-heptanoyl-CoA	C11946 + C00001 <=> C11947	TRUE	NZ_AEYC01000076.1:65779..66582 or complement(NZ_AEYC01000050.1:11011..11862) or complement(NZ_AEYC01000089.1:24584..25372) or NZ_AEYC01000088.1:341279..342058	4.2.1.17	rn00903
	R06412	trans-2-Methyl-5-isopropylhexa-2,5-dienoyl-CoA + H2O =3-Hydroxy-2,6-dimethyl-5-methylene-heptanoyl-CoA	C11945 + C00001 <=> C11947	TRUE	NZ_AEYC01000076.1:65779..66582 or complement(NZ_AEYC01000050.1:11011..11862) or complement(NZ_AEYC01000089.1:24584..25372) or NZ_AEYC01000088.1:341279..342058	4.2.1.17	rn00903
	R06414	2,6-Dimethyl-5-methylene-3-oxo-heptanoyl-CoA + CoA =3-Isopropylbut-3-enoyl-CoA + Propanoyl-CoA	C11948 + C00010 <=> C11949 + C00100	TRUE		2.3.1.-	rn00903
	R06415	3-Isopropylbut-3-enoyl-CoA + H2O = 3-Isopropylbut-3-enoic acid +CoA	C11949 + C00001 <=> C11950 + C00010	TRUE		3.1.2.-	rn00903
	R06435	dTDP-4-oxo-2,6-dideoxy-L-mannose + S-Adenosyl-L-methionine =dTDP-3-methyl-4-oxo-2,6-dideoxy-L-glucose +S-Adenosyl-L-homocysteine + H+	C11927 + C00019 <=> C11915 + C00021 + C00080	TRUE	NZ_AEYC01000001.1:169292..170101 or ksgA or NZ_AEYC01000021.1:21202..22068 or NZ_AEYC01000007.1:176966..177736	2.1.1.-	rn00523
	R06436	dTDP-3-methyl-4-oxo-2,6-dideoxy-L-glucose + NADPH + H+ =dTDP-L-mycarose + NADP+	C11915 + C00005 + C00080 <=> C11916 + C00006	TRUE		1.1.1.-	rn00523
	R06447	trans,trans,cis-Geranylgeranyl diphosphate + 7 Isopentenyldiphosphate = di-trans,poly-cis-Undecaprenyl diphosphate + 7Diphosphate	C11356 + 7 C00129 <=> C04574 + 7 C00013	TRUE		2.5.1.31	rn00900
	R06513	dTDP-glucose = 4,6-Dideoxy-4-oxo-dTDP-D-glucose + H2O	C00842 <=> C11907 + C00001	TRUE		4.2.1.46	rn00521 rn00523
	R06514	4,6-Dideoxy-4-oxo-dTDP-D-glucose =dTDP-4-dehydro-6-deoxy-L-mannose	C11907 <=> C00688	TRUE		5.1.3.13	rn00521 rn00523
	R06515	(3R)-3-Isopropenyl-6-oxoheptanoate + CoA + ATP =(3R)-3-Isopropenyl-6-oxoheptanoyl-CoA + H2O + AMP + Diphosphate	C11405 + C00010 + C00002 <=> C11407 + C00001 + C00020 + C00013	TRUE		6.2.1.-	rn00903
	R06529	Adenosyl cobyrinate hexaamide + D-1-Aminopropan-2-ol O-phosphate +ATP = Adenosyl cobinamide phosphate + ADP + Orthophosphate	C06507 + C04122 + C00002 <=> C06509 + C00008 + C00009	TRUE		6.3.1.10	rn00860
	R06558	Adenosyl cobinamide + GTP = Adenosyl cobinamide phosphate + GDP	C06508 + C00044 <=> C06509 + C00035	FALSE		2.7.1.156	rn00860
	R06568	p-Coumaroyl-CoA = Isoliquiritigenin	C00223 <=> C08650	TRUE		1.3.1.- 2.3.1.74 2.3.1.170	rn00941
	R06578	5-Hydroxyferuloyl-CoA + S-Adenosyl-L-methionine = Sinapoyl-CoA +S-Adenosyl-L-homocysteine	C12203 + C00019 <=> C00411 + C00021	TRUE		2.1.1.104	rn00940
	R06589	Kanosamine 6-phosphate = Aminofructose 6-phosphate	C12213 <=> C12214	TRUE		5.3.1.-	rn01051
	R06590	Aminofructose 6-phosphate + D-Ribose 5-phosphate = Iminoerythrose4-phosphate + Sedoheptulose 7-phosphate	C12214 + C00117 <=> C12215 + C05382	TRUE	NZ_AEYC01000023.1:387819..389669 or NZ_AEYC01000048.1:28963..31059	2.2.1.1	not exist
	R06601	5-Hydroxyisourate + H2O =5-Hydroxy-2-oxo-4-ureido-2,5-dihydro-1H-imidazole-5-carboxylate	C11821 + C00001 <=> C12248	TRUE		3.5.2.17	rn00230
	R06622	NADPH + 2-Hydroxycyclohexan-1-one + H+ + Oxygen = NADP+ +1-Oxa-2-oxo-3-hydroxycycloheptane + H2O	C00005 + C01147 + C00080 + C00007 <=> C00006 + C12314 + C00001	FALSE		1.14.13.22	rn00930
	R06728	Cocaine + H2O = Ecgonine methyl ester + Benzoate	C01416 + C00001 <=> C12448 + C00180	TRUE		3.1.1.1 3.1.1.84	rn00960
	R06729	Ecgonine methyl ester + H2O = Ecgonine + Methanol	C12448 + C00001 <=> C10858 + C00132	TRUE		3.1.1.-	rn00960
	R06731	Pseudoecgonine + ATP + CoA = Pseudoecgonyl-CoA + AMP	C12449 + C00002 + C00010 <=> C12450 + C00020	TRUE		6.2.1.-	rn00960
	R06782	Phenylpropanoate + Oxygen + NADH + H+ =cis-3-(Carboxy-ethyl)-3,5-cyclo-hexadiene-1,2-diol + NAD+	C05629 + C00007 + C00004 + C00080 <=> C11588 + C00003	FALSE		1.14.12.19	rn00360
	R06783	trans-Cinnamate + Oxygen + NADH + H+ =cis-3-(3-Carboxyethenyl)-3,5-cyclohexadiene-1,2-diol + NAD+	C00423 + C00007 + C00004 + C00080 <=> C12622 + C00003	FALSE		1.14.12.19	rn00360
	R06786	3-(3-Hydroxy-phenyl)-propanoic acid + Oxygen + NADH + H+ =3-(2,3-Dihydroxyphenyl)propanoate + H2O + NAD+	C11457 + C00007 + C00004 + C00080 <=> C04044 + C00001 + C00003	FALSE		1.14.13.127	rn00360
	R06787	trans-3-Hydroxycinnamate + Oxygen + NADH + H+ =trans-2,3-Dihydroxycinnamate + H2O + NAD+	C12621 + C00007 + C00004 + C00080 <=> C12623 + C00001 + C00003	FALSE		1.14.13.127	rn00360
	R06833	3,4,6-Trichlorocatechol + Oxygen =2,3,5-Trichloro-cis,cis-muconate	C12831 + C00007 <=> C12833	FALSE		1.13.11.1	rn00361
	R06835	2,5-Dichloro-carboxymethylenebut-2-en-4-olide + H2O =2,5-Dichloro-4-oxohex-2-enedioate	C12834 + C00001 <=> C12835	TRUE		3.1.1.45	rn00361
	R06838	trans-4-Carboxymethylenebut-2-en-4-olide + H2O = 2-Maleylacetate	C12838 + C00001 <=> C02222	TRUE		3.1.1.45	rn00361
	R06839	3-Chlorocatechol + Oxygen = 2-Chloro-cis,cis-muconate	C05618 + C00007 <=> C03572	FALSE		1.13.11.1	rn00361
	R06851	p-Benzenediol + NADPH + H+ + Oxygen = Benzene-1,2,4-triol + NADP++ H2O	C00530 + C00005 + C00080 + C00007 <=> C02814 + C00006 + C00001	FALSE		1.14.13.-	rn00361 rn00627
	R06858	1,4-Dihydroxy-2-naphthoate + Phytyl diphosphate =2-Phytyl-1,4-naphthoquinone + CO2 + Diphosphate	C03657 + C05427 <=> C13309 + C00011 + C00013	FALSE		2.5.1.-	rn00130
	R06859	2-Phytyl-1,4-naphthoquinone + S-Adenosyl-L-methionine =Phylloquinone + S-Adenosyl-L-homocysteine	C13309 + C00019 <=> C02059 + C00021	TRUE		2.1.1.163	rn00130
	R06883	Bisphenol A + NADH + H+ + Oxygen =1,2-Bis(4-hydroxyphenyl)-2-propanol + NAD+ + H2O	C13624 + C00004 + C00080 + C00007 <=> C13629 + C00003 + C00001	FALSE		1.14.-.-	rn00363
	R06884	Bisphenol A + NADH + H+ + Oxygen =2,2-Bis(4-hydroxyphenyl)-1-propanol + NAD+ + H2O	C13624 + C00004 + C00080 + C00007 <=> C13631 + C00003 + C00001	FALSE		1.14.13.-	rn00363
	R06888	2,2-Bis(4-hydroxyphenyl)-1-propanol + NADH + H+ + Oxygen =2,3-Bis(4-hydroxyphenyl)-1,2-propanediol + NAD+ + H2O	C13631 + C00004 + C00080 + C00007 <=> C13634 + C00003 + C00001	FALSE		1.14.-.-	rn00363
	R06890	4-Ethylphenol + NADPH + H+ + Oxygen = 1-(4'-Hydroxyphenyl)ethanol+ NADP+ + H2O	C13637 + C00005 + C00080 + C00007 <=> C13638 + C00006 + C00001	FALSE		1.14.13.-	rn00363
	R06891	1-(4'-Hydroxyphenyl)ethanol + NAD+ = 4'-Hydroxyacetophenone + NADH+ H+	C13638 + C00003 <=> C10700 + C00004 + C00080	TRUE		1.1.1.-	not exist
	R06895	Coproporphyrinogen III + 2 S-Adenosyl-L-methionine =Protoporphyrinogen IX + 2 CO2 + 2 L-Methionine + 2 5'-Deoxyadenosine	C03263 + 2 C00019 <=> C01079 + 2 C00011 + 2 C00073 + 2 C05198	FALSE		1.3.99.22	rn00860
	R06904	Naphthyl-2-methyl-succinic acid + Succinyl-CoA =Naphthyl-2-methyl-succinyl-CoA + Succinate	C14115 + C00091 <=> C14116 + C00042	TRUE		2.8.3.-	rn00626
	R06905	Naphthyl-2-methyl-succinyl-CoA = Naphthyl-2-methylene-succinyl-CoA+ 2 H+	C14116 <=> C14117 + 2 C00080	TRUE		1.3.99.-	rn00626
	R06908	Naphthyl-2-oxomethyl-succinyl-CoA + CoA = 2-Naphthoyl-CoA +Succinyl-CoA	C14119 + C00010 <=> C14120 + C00091	TRUE		2.3.1.-	rn00626
	R06915	3-Methylsalicylate + Oxygen + NADH + H+ = 2,3-Dihydroxytoluene +NAD+ + CO2 + H2O	C14088 + C00007 + C00004 + C00080 <=> C02923 + C00003 + C00011 +C00001	FALSE		1.14.13.1	rn00626
	R06916	1-Methylnaphthalene + Oxygen + NADH + H+ =1-Hydroxymethylnaphthalene + NAD+ + H2O	C14082 + C00007 + C00004 + C00080 <=> C14089 + C00003 + C00001	FALSE		1.14.13.-	rn00626
	R06917	1-Hydroxymethylnaphthalene + NAD+ = 1-Naphthaldehyde + NADH + H+	C14089 + C00003 <=> C14090 + C00004 + C00080	TRUE		1.1.1.1	rn00627
	R06926	2-Methylnaphthalene + Oxygen + NADH + H+ = (2-Naphthyl)methanol +NAD+ + H2O	C14098 + C00007 + C00004 + C00080 <=> C02909 + C00003 + C00001	FALSE		1.14.13.-	rn00626
	R06927	(2-Naphthyl)methanol + NAD+ = 2-Naphthaldehyde + NADH + H+	C02909 + C00003 <=> C14099 + C00004 + C00080	TRUE		1.1.1.1	rn00626
	R06936	4-Hydroxymethylsalicylate + Oxygen + NADH + H+ =4-Hydroxymethylcatechol + NAD+ + H2O + CO2	C14109 + C00007 + C00004 + C00080 <=> C14110 + C00003 + C00001 +C00011	FALSE		1.14.13.1	rn00626
	R06939	4-Methylsalicylate + Oxygen + NADH + H+ = 4-Methylcatechol + NAD++ H2O + CO2	C14103 + C00007 + C00004 + C00080 <=> C06730 + C00003 + C00001 +C00011	FALSE		1.14.13.1	rn00626
	R06941	(3S)-3-Hydroxyadipyl-CoA + NAD+ = 3-Oxoadipyl-CoA + NADH + H+	C14145 + C00003 <=> C02232 + C00004 + C00080	TRUE		1.1.1.35	rn00930
	R06942	5-Carboxy-2-pentenoyl-CoA + H2O = (3S)-3-Hydroxyadipyl-CoA	C14144 + C00001 <=> C14145	TRUE	NZ_AEYC01000076.1:65779..66582 or complement(NZ_AEYC01000050.1:11011..11862) or complement(NZ_AEYC01000089.1:24584..25372) or NZ_AEYC01000088.1:341279..342058	4.2.1.17	rn00930
	R06944	Adipate + CoA + ATP = Adipyl-CoA + AMP + Diphosphate	C06104 + C00010 + C00002 <=> C14143 + C00020 + C00013	TRUE		6.2.1.-	rn00930
	R06962	delta-Carotene = alpha-Carotene	C08586 <=> C05433	TRUE		5.5.1.19	rn00906
	R06966	2-Chloro-4-hydroxy-6-amino-1,3,5-triazine + H2O =2,4-Dihydroxy-6-amino-1,3,5-triazine + Hydrochloric acid	C08735 + C00001 <=> C08734 + C01327	TRUE		3.5.99.3	rn00791
	R06970	Cyromazine + H2O = N-Cyclopropylammeline + NH3	C14147 + C00001 <=> C14148 + C00014	TRUE		3.5.4.-	rn00791
	R06971	N-Cyclopropylammeline + H2O = N-Cyclopropylammelide + NH3	C14148 + C00001 <=> C14149 + C00014	TRUE		3.5.4.-	rn00791
	R06972	N-Cyclopropylammelide + H2O = Cyanuric acid + Cyclopropylamine	C14149 + C00001 <=> C06554 + C14150	TRUE		3.5.4.-	rn00791
	R06977	L-Glutamate + L-Aspartate 4-semialdehyde = 2-Oxoglutarate +L-2,4-Diaminobutanoate	C00025 + C00441 <=> C00026 + C03283	TRUE	complement(NZ_AEYC01000031.1:81538..82785)	2.6.1.76 2.6.1.-	rn00260
	R06978	L-2,4-Diaminobutanoate + Acetyl-CoA =N-gamma-Acetyldiaminobutyrate + CoA	C03283 + C00024 <=> C06442 + C00010	TRUE		2.3.1.178	rn00260
	R06979	N-gamma-Acetyldiaminobutyrate = H2O + Ectoine	C06442 <=> C00001 + C06231	TRUE		4.2.1.108	rn00260
	R06989	cis,cis-Muconate = (S)-5-Oxo-2,5-dihydrofuran-2-acetate	C02480 <=> C14610	TRUE		5.5.1.1	rn00362
	R06990	(S)-5-Oxo-2,5-dihydrofuran-2-acetate =2-Oxo-2,3-dihydrofuran-5-acetate	C14610 <=> C03586	TRUE		5.3.3.4	rn00362
	R07000	Naphthalene + NADPH + Oxygen + H+ = (1R,2S)-Naphthalene 1,2-oxide+ NADP+ + H2O	C00829 + C00005 + C00007 + C00080 <=> C14786 + C00006 + C00001	FALSE		1.14.14.1	rn00980
	R07001	Naphthalene + NADPH + Oxygen + H+ = (1S,2R)-Naphthalene 1,2-oxide+ NADP+ + H2O	C00829 + C00005 + C00007 + C00080 <=> C14787 + C00006 + C00001	FALSE		1.14.14.1	rn00980
	R07002	(1R,2S)-Naphthalene 1,2-oxide + Glutathione =(1R)-Hydroxy-(2R)-glutathionyl-1,2-dihydronaphthalene	C14786 + C00051 <=> C14791	TRUE		2.5.1.18	rn00480
	R07003	(1S,2R)-Naphthalene 1,2-oxide + Glutathione =(1R)-Glutathionyl-(2R)-hydroxy-1,2-dihydronaphthalene	C14787 + C00051 <=> C14793	TRUE		2.5.1.18	rn00480
	R07004	(1S,2R)-Naphthalene 1,2-oxide + Glutathione =(1S)-Hydroxy-(2S)-glutathionyl-1,2-dihydronaphthalene	C14787 + C00051 <=> C14792	TRUE		2.5.1.18	rn00480
	R07013	(1R,2S)-Naphthalene 1,2-oxide + H2O =1,2-Dihydronaphthalene-1,2-diol	C14786 + C00001 <=> C06205	TRUE		3.3.2.9	rn00980
	R07014	(1S,2R)-Naphthalene 1,2-oxide + H2O =1,2-Dihydronaphthalene-1,2-diol	C14787 + C00001 <=> C06205	TRUE		3.3.2.9	rn00980
	R07016	1,2-Dihydronaphthalene-1,2-diol + NADPH + Oxygen + H+ =1,2-Dihydroxy-3,4-epoxy-1,2,3,4-tetrahydronaphthalene + NADP+ + H2O	C06205 + C00005 + C00007 + C00080 <=> C14784 + C00006 + C00001	FALSE			rn00980
	R07020	beta-Naphthol + NADPH + Oxygen + H+ = Naphthalene-1,2-diol + NADP++ H2O	C11713 + C00005 + C00007 + C00080 <=> C03012 + C00006 + C00001	FALSE			rn00980
	R07021	1-Nitronaphthalene + NADPH + Oxygen + H+ =1-Nitronaphthalene-7,8-oxide + NADP+ + H2O	C14040 + C00005 + C00007 + C00080 <=> C14802 + C00006 + C00001	FALSE		1.14.14.1	rn00980
	R07022	1-Nitronaphthalene + NADPH + Oxygen + H+ =1-Nitronaphthalene-5,6-oxide + NADP+ + H2O	C14040 + C00005 + C00007 + C00080 <=> C14800 + C00006 + C00001	FALSE		1.14.14.1	rn00980
	R07023	1-Nitronaphthalene-7,8-oxide + Glutathione =1-Nitro-7-hydroxy-8-glutathionyl-7,8-dihydronaphthalene	C14802 + C00051 <=> C14803	TRUE		2.5.1.18	rn00480
	R07024	1-Nitronaphthalene-7,8-oxide + Glutathione =1-Nitro-7-glutathionyl-8-hydroxy-7,8-dihydronaphthalene	C14802 + C00051 <=> C14804	TRUE		2.5.1.18	rn00480
	R07025	1-Nitronaphthalene-5,6-oxide + Glutathione =1-Nitro-5-hydroxy-6-glutathionyl-5,6-dihydronaphthalene	C14800 + C00051 <=> C14805	TRUE		2.5.1.18	rn00480
	R07026	1-Nitronaphthalene-5,6-oxide + Glutathione =1-Nitro-5-glutathionyl-6-hydroxy-5,6-dihydronaphthalene	C14800 + C00051 <=> C14806	TRUE		2.5.1.18	rn00480
	R07027	1-Nitronaphthalene-5,6-oxide + H2O =1-Nitro-5,6-dihydroxy-dihydronaphthalene	C14800 + C00001 <=> C14801	TRUE		3.3.2.9	rn00980
	R07042	15(S)-HPETE = 15H-11,12-EETA	C05966 <=> C14781	TRUE		1.14.14.1	rn00590
	R07043	15(S)-HPETE = 11H-14,15-EETA	C05966 <=> C14813	TRUE		1.14.14.1	rn00590
	R07044	15H-11,12-EETA + H2O = 11,12,15-THETA	C14781 + C00001 <=> C14782	TRUE		1.14.14.1	rn00590
	R07045	11H-14,15-EETA + H2O = 11,14,15-THETA	C14813 + C00001 <=> C14814	TRUE		1.14.14.1	rn00590
	R07046	(5Z,8Z,11Z,14Z)-Icosatetraenoic acid + Oxygen + NADPH + H+ =19(S)-HETE + NADP+ + H2O	C00219 + C00007 + C00005 + C00080 <=> C14749 + C00006 + C00001	FALSE		1.14.14.1	rn00590
	R07048	(5Z,8Z,11Z,14Z)-Icosatetraenoic acid + Oxygen + NADPH + H+ =14,15-EET + NADP+ + H2O	C00219 + C00007 + C00005 + C00080 <=> C14771 + C00006 + C00001	FALSE		1.14.14.1	rn00590
	R07050	(5Z,8Z,11Z,14Z)-Icosatetraenoic acid + Oxygen + NADPH + H+ =11,12-EET + NADP+ + H2O	C00219 + C00007 + C00005 + C00080 <=> C14770 + C00006 + C00001	FALSE		1.14.14.1	rn00590
	R07051	(5Z,8Z,11Z,14Z)-Icosatetraenoic acid + Oxygen + NADPH + H+ =8,9-EET + NADP+ + H2O	C00219 + C00007 + C00005 + C00080 <=> C14769 + C00006 + C00001	FALSE		1.14.14.1	rn00590
	R07052	(5Z,8Z,11Z,14Z)-Icosatetraenoic acid + Oxygen + NADPH + H+ =5,6-EET + NADP+ + H2O	C00219 + C00007 + C00005 + C00080 <=> C14768 + C00006 + C00001	FALSE		1.14.14.1	rn00590
	R07054	(5Z,8Z,11Z,14Z)-Icosatetraenoic acid + Oxygen + NADPH + H+ =16(R)-HETE + NADP+ + H2O	C00219 + C00007 + C00005 + C00080 <=> C14778 + C00006 + C00001	FALSE		1.14.14.1	rn00590
	R07055	Linoleate + Oxygen + NADPH + H+ = 9(10)-EpOME + NADP+ + H2O	C01595 + C00007 + C00005 + C00080 <=> C14825 + C00006 + C00001	FALSE		1.14.14.1	rn00591
	R07056	Linoleate + Oxygen + NADPH + H+ = 12(13)-EpOME + NADP+ + H2O	C01595 + C00007 + C00005 + C00080 <=> C14826 + C00006 + C00001	FALSE		1.14.14.1	rn00591
	R07058	13(S)-HODE + NAD+ = 13-OxoODE + NADH + H+	C14762 + C00003 <=> C14765 + C00004 + C00080	TRUE			not exist
	R07066	Bromobenzene + NADPH + Oxygen + H+ = Bromobenzene-3,4-oxide +NADP+ + H2O	C11036 + C00005 + C00007 + C00080 <=> C14839 + C00006 + C00001	FALSE		1.14.14.1	rn00980
	R07068	Bromobenzene + NADPH + Oxygen + H+ = Bromobenzene-2,3-oxide +NADP+ + H2O	C11036 + C00005 + C00007 + C00080 <=> C14840 + C00006 + C00001	FALSE		1.14.14.1	rn00980
	R07069	Bromobenzene-3,4-oxide + Glutathione =3,4-Dihydro-3-hydroxy-4-S-glutathionyl bromobenzene	C14839 + C00051 <=> C14847	TRUE		2.5.1.18	rn00480
	R07070	Bromobenzene-2,3-oxide + Glutathione =2,3-Dihydro-2-S-glutathionyl-3-hydroxy bromobenzene	C14840 + C00051 <=> C14848	TRUE		2.5.1.18	rn00480
	R07071	Bromobenzene-3,4-oxide + H2O = Bromobenzene-3,4-dihydrodiol	C14839 + C00001 <=> C14844	TRUE		3.3.2.9	rn00980
	R07072	Bromobenzene-2,3-oxide + H2O = Bromobenzene-2,3-dihydrodiol	C14840 + C00001 <=> C14842	TRUE		3.3.2.9	rn00980
	R07075	4-Bromophenol + NADPH + Oxygen + H+ = 4-Bromophenol-2,3-epoxide +NADP+ + H2O	C14453 + C00005 + C00007 + C00080 <=> C14845 + C00006 + C00001	FALSE		1.14.14.1	rn00980
	R07079	Benzpyrene + NADPH + Oxygen + H+ = Benzo[a]pyrene-9,10-oxide +NADP+ + H2O	C07535 + C00005 + C00007 + C00080 <=> C14849 + C00006 + C00001	FALSE		1.14.14.1	rn00980
	R07080	Benzpyrene + NADPH + Oxygen + H+ = Benzo[a]pyrene-7,8-oxide +NADP+ + H2O	C07535 + C00005 + C00007 + C00080 <=> C14850 + C00006 + C00001	FALSE		1.14.14.1	rn00980
	R07081	Benzpyrene + NADPH + Oxygen + H+ = Benzo[a]pyrene-4,5-oxide +NADP+ + H2O	C07535 + C00005 + C00007 + C00080 <=> C14851 + C00006 + C00001	FALSE		1.14.14.1	rn00980
	R07082	Benzo[a]pyrene-7,8-oxide + H2O = Benzo[a]pyrene-7,8-diol	C14850 + C00001 <=> C14852	TRUE		3.3.2.9	rn00980
	R07083	Benzo[a]pyrene-4,5-oxide + Glutathione =4,5-Dihydro-4-hydroxy-5-S-glutathionyl-benzo[a]pyrene	C14851 + C00051 <=> C14855	TRUE		2.5.1.18	rn00480
	R07084	Benzo[a]pyrene-7,8-diol + Glutathione =7,8-Dihydro-7-hydroxy-8-S-glutathionyl-benzo[a]pyrene + H2O	C14852 + C00051 <=> C14856 + C00001	TRUE		2.5.1.18	rn00480
	R07085	Benzo[a]pyrene-7,8-diol + NADPH + Oxygen + H+ =Benzo[a]pyrene-7,8-dihydrodiol-9,10-oxide + NADP+ + H2O	C14852 + C00005 + C00007 + C00080 <=> C14853 + C00006 + C00001	FALSE		1.14.14.1	rn00980
	R07087	9-Hydroxybenzo[a]pyrene + NADPH + Oxygen + H+ =9-Hydroxybenzo[a]pyrene-4,5-oxide + NADP+ + H2O	C14556 + C00005 + C00007 + C00080 <=> C14854 + C00006 + C00001	FALSE		1.14.14.1	rn00980
	R07088	1,1-Dichloroethylene + NADPH + Oxygen + H+ =2,2-Dichloroacetaldehyde + NADP+ + H2O	C14039 + C00005 + C00007 + C00080 <=> C14858 + C00006 + C00001	FALSE		1.14.14.1	rn00980
	R07089	1,1-Dichloroethylene + NADPH + Oxygen + H+ = 1,1-Dichloroethyleneepoxide + NADP+ + H2O	C14039 + C00005 + C00007 + C00080 <=> C14857 + C00006 + C00001	FALSE		1.14.14.1	rn00980
	R07090	1,1-Dichloroethylene + NADPH + Oxygen + H+ = Chloroacetyl chloride+ NADP+ + H2O	C14039 + C00005 + C00007 + C00080 <=> C14859 + C00006 + C00001	FALSE		1.14.14.1	rn00980
	R07091	2,2-Dichloroacetaldehyde + Glutathione =S-(2,2-Dichloro-1-hydroxy)ethyl glutathione	C14858 + C00051 <=> C14861	TRUE		2.5.1.18	rn00480
	R07092	1,1-Dichloroethylene epoxide + Glutathione =2-(S-Glutathionyl)acetyl chloride + Hydrochloric acid	C14857 + C00051 <=> C14865 + C01327	TRUE		2.5.1.18	rn00480
	R07093	Chloroacetyl chloride + Glutathione =S-(2-Chloroacetyl)glutathione + Hydrochloric acid	C14859 + C00051 <=> C14864 + C01327	TRUE		2.5.1.18	rn00480
	R07094	2-(S-Glutathionyl)acetyl chloride + Glutathione =2-(S-Glutathionyl)acetyl glutathione + Hydrochloric acid	C14865 + C00051 <=> C14863 + C01327	TRUE		2.5.1.18	rn00480
	R07098	Trichloroethene + NADPH + Oxygen + H+ = TCE epoxide + NADP+ + H2O	C06790 + C00005 + C00007 + C00080 <=> C11148 + C00006 + C00001	FALSE		1.14.14.1	rn00980
	R07099	Trichloroethene + NADPH + Oxygen + H+ = Chloral + NADP+ + H2O	C06790 + C00005 + C00007 + C00080 <=> C14866 + C00006 + C00001	FALSE		1.14.14.1	rn00980
	R07100	Trichloroethene + Glutathione = S-(1,2-Dichlorovinyl)glutathione +Hydrochloric acid	C06790 + C00051 <=> C14868 + C01327	TRUE		2.5.1.18	rn00480
	R07105	Chloral hydrate + NADH + H+ = Trichloroethanol + NAD+ + H2O	C06899 + C00004 + C00080 <=> C07490 + C00003 + C00001	TRUE		1.1.1.1	rn00980
	R07107	Trichloroethanol + NADPH + Oxygen + H+ = Trichloroacetate + NADP++ H2O	C07490 + C00005 + C00007 + C00080 <=> C11150 + C00006 + C00001	FALSE		1.14.14.1	rn00980
	R07112	1,2-Dibromoethane + NADPH + Oxygen + H+ = 2-Bromoacetaldehyde +NADP+ + H2O + Hydrobromic acid	C11088 + C00005 + C00007 + C00080 <=> C14870 + C00006 + C00001 +C13645	FALSE		1.14.14.1	rn00980
	R07113	1,2-Dibromoethane + Glutathione = Glutathione episulfonium ion + 2Hydrobromic acid	C11088 + C00051 <=> C14874 + 2 C13645	TRUE		2.5.1.18	rn00480
	R07116	2-Bromoacetaldehyde + Glutathione = S-(Formylmethyl)glutathione +Hydrobromic acid	C14870 + C00051 <=> C14871 + C13645	TRUE		2.5.1.18	rn00480
	R07168	5,10-Methylenetetrahydrofolate +NADH + H+ = 5-Methyltetrahydrofolate + NAD+	C00143 + C00004 + C00080 <=> C00440 + C00003	FALSE		1.5.1.20	rn00670 rn00680 rn00720
	R07188	Benzoate + NADH + H+ + Oxygen =1,6-Dihydroxycyclohexa-2,4-diene-1-carboxylate + NAD+	C00180 + C00004 + C00080 + C00007 <=> C04634 + C00003	FALSE		1.14.12.10	not exist
	R07191	2,3,5,6-Tetrachlorophenol + NADPH + H+ + Oxygen =Tetrachlorohydroquinone + NADP+ + H2O	C15505 + C00005 + C00080 + C00007 <=> C03434 + C00006 + C00001	FALSE		1.14.13.50	not exist
	R07219	1-Hydroxy-2-methyl-2-butenyl 4-diphosphate + NADPH + H+ = Dimethylallyl diphosphate + NADP+ + H2O	C11811 + C00005 + C00080 <=> C00235 + C00006 + C00001	FALSE	ispH	1.17.1.2	rn00900
	R07263	2-Succinylbenzoyl-CoA = 1,4-Dihydroxy-2-naphthoyl-CoA + H2O	C03160 <=> C15547 + C00001	TRUE		4.1.3.36	rn00130
	R07268	ATP + Cobinamide = Triphosphate + Adenosyl cobinamide	C00002 + C05774 <=> C00536 + C06508	TRUE	NZ_AEYC01000002.1:5979..6593	2.5.1.17	rn00860
	R07270	Prephytoene diphosphate = Phytoene + Diphosphate	C03427 <=> C05413 + C00013	TRUE		2.5.1.32	not exist
	R07281	D-Ribulose 5-phosphate = 3,4-Dihydroxy-2-butanone 4-phosphate +Formate	C00199 <=> C15556 + C00058	TRUE	NZ_AEYC01000088.1:111629..112768	4.1.99.12	rn00740
	R07290	Formyl-CoA + Oxalate = Formate + Oxalyl-CoA	C00798 + C00209 <=> C00058 + C00313	TRUE		2.8.3.16	not exist
	R07302	ATP + Adenosyl cobyrinate hexaamide + (R)-1-Aminopropan-2-ol = ADP+ Orthophosphate + Adenosyl cobinamide	C00002 + C06507 + C03194 <=> C00008 + C00009 + C06508	TRUE		6.3.1.10	rn00860
	R07322	Squalene = Diploptene	C00751 <=> C06310	TRUE		5.4.99.17	not exist
	R07323	Squalene + H2O = Diplopterol	C00751 + C00001 <=> C06309	TRUE		4.2.1.129	not exist
	R07324	D-Glucose 6-phosphate = 1D-myo-Inositol 3-phosphate	C00092 <=> C04006	TRUE		5.5.1.4	rn00521 rn00562
	R07343	myo-Inositol phosphate + H2O = myo-Inositol + Orthophosphate	C15585 + C00001 <=> C00137 + C00009	TRUE		3.1.3.25	not exist
	R07353	6-(2-Amino-2-carboxyethyl)-7,8-dioxo-1,2,3,4,7,8-hexahydroquinoline-2,4-dicarboxylate + 3 Oxygen = PQQ + 2 H2O2 + 2 H2O	C15599 + 3 C00007 <=> C00113 + 2 C00027 + 2 C00001	FALSE		1.3.3.11	not exist
	R07363	1,2-Dihydroxy-5-(methylthio)pent-1-en-3-one + Oxygen =3-(Methylthio)propionic acid + Formate + CO	C15606 + C00007 <=> C08276 + C00058 + C00237	FALSE		1.13.11.53	rn00270
	R07364	1,2-Dihydroxy-5-(methylthio)pent-1-en-3-one + Oxygen =4-Methylthio-2-oxobutanoic acid + Formate	C15606 + C00007 <=> C01180 + C00058	FALSE		1.13.11.54	rn00270
	R07392	S-Methyl-5-thio-D-ribulose 1-phosphate =2,3-Diketo-5-methylthiopentyl-1-phosphate + H2O	C04582 <=> C15650 + C00001	TRUE		4.2.1.109	rn00270
	R07395	2,3-Diketo-5-methylthiopentyl-1-phosphate + H2O =1,2-Dihydroxy-5-(methylthio)pent-1-en-3-one + Orthophosphate	C15650 + C00001 <=> C15606 + C00009	TRUE		3.1.3.77	rn00270
	R07400	Cephalosporin C + H2O + Oxygen =(7R)-7-(5-Carboxy-5-oxopentanoyl)aminocephalosporinate + NH3 + H2O2	C00916 + C00001 + C00007 <=> C04712 + C00014 + C00027	FALSE		1.4.3.3	rn00311
	R07411	Heme = Heme O	C00032 <=> C15672	TRUE		2.5.1.-	rn00860
	R07412	Heme O = Heme A	C15672 <=> C15670	TRUE			rn00860
	R07416	ATP + N-Methylanthranilate + CoA = AMP + Diphosphate +N-Methylanthraniloyl-CoA	C00002 + C03005 + C00010 <=> C00020 + C00013 + C12092	TRUE		6.2.1.32	rn01058
	R07456	D-Glyceraldehyde 3-phosphate + D-Ribulose 5-phosphate + L-Glutamine= Pyridoxal phosphate + L-Glutamate	C00118 + C00199 + C00064 <=> C00018 + C00025	TRUE			rn00750
	R07463	Glycine = Iminoglycine	C00037 <=> C15809	TRUE		1.4.3.19	rn00730
	R07465	C15815 + L-Tyrosine + Iminoglycine =4-Methyl-5-(2-phosphoethyl)-thiazole	C15815 + C00082 + C15809 <=> C04327	TRUE			rn00730
	R07541	gamma-Carotene = Chlorobactene	C05435 <=> C15908	TRUE			rn00906
	R07560	beta-Carotene = Isorenieratene	C02094 <=> C15943	FALSE			not exist
	R07627	cis-Stilbene oxide + H2O = (+)-(1R,2R)-1,2-Diphenylethane-1,2-diol	C16014 + C00001 <=> C16015	TRUE		3.3.2.9	not exist
	R07641	2 ATP + HCO3- + NH3 = 2 ADP + Orthophosphate + Carbamoyl phosphate	2 C00002 + C00288 + C00014 <=> 2 C00008 + C00009 + C00169	TRUE		6.3.5.5	not exist
	R07663	2 Toluene-4-sulfonate + Oxygen + 2 H+ = 2 4-Cresol + 2 HSO3-	2 C06677 + C00007 + 2 C00080 <=> 2 C01468 + 2 C11481	FALSE		1.14.13.-	rn00623
	R07665	3-Cresol + Oxygen + NADH + H+ = 3-Hydroxybenzyl alcohol + NAD+ +H2O	C01467 + C00007 + C00004 + C00080 <=> C03351 + C00003 + C00001	FALSE		1.14.13.-	rn00623
	R07667	3-Hydroxybenzaldehyde + NAD+ + H2O = 3-Hydroxybenzoate + NADH + H+	C03067 + C00003 + C00001 <=> C00587 + C00004 + C00080	TRUE		1.2.1.28 1.2.1.64	rn00623
	R07669	beta-1,2,3,4,5,6-Hexachlorocyclohexane + H2O =beta-2,3,4,5,6-Pentachlorocyclohexanol + Hydrochloric acid	C06988 + C00001 <=> C16181 + C01327	TRUE		3.8.1.5	rn00361
	R07670	beta-2,3,4,5,6-Pentachlorocyclohexanol + H2O =beta-2,3,5,6-Tetrachloro-1,4-cyclohexanediol + Hydrochloric acid	C16181 + C00001 <=> C16182 + C01327	TRUE		3.8.1.5	rn00361
	R07675	L-Galactose + NAD+ = L-Galactono-1,4-lactone + NADH + H+	C01825 + C00003 <=> C01115 + C00004 + C00080	TRUE		1.1.1.122 1.1.1.316	rn00053
	R07687	Anthracene + Oxygen + 2 H+ + 2 e- = Anthracene-9,10-dihydrodiol	C14315 + C00007 + 2 C00080 + 2 C05359 <=> C16205	FALSE		1.14.-.-	rn00624
	R07697	Phenylboronic acid + Oxygen = Phenol + H2O	C16200 + C00007 <=> C00146 + C00001	FALSE		1.14.-.-	rn00627
	R07700	Aniline + Oxygen = Catechol + NH3	C00292 + C00007 <=> C00090 + C00014	FALSE		1.14.-.-	rn00627
	R07706	Nitrobenzene + Oxygen = Catechol + Nitrite	C06813 + C00007 <=> C00090 + C00088	FALSE		1.14.-.-	rn00627
	R07709	Salicylate + NADH + Oxygen + H+ = 2,5-Dihydroxybenzoate + NAD+ +H2O	C00805 + C00004 + C00007 + C00080 <=> C00628 + C00003 + C00001	FALSE		1.14.13.-	rn00626
	R07710	Salicylate + NADPH + Oxygen + H+ = 2,5-Dihydroxybenzoate + NADP+ +H2O	C00805 + C00005 + C00007 + C00080 <=> C00628 + C00006 + C00001	FALSE		1.14.13.-	rn00626
	R07759	3-Oxostearoyl-CoA + NADPH + H+ = 3-Hydroxyoctadecanoyl-CoA + NADP+	C16216 + C00005 + C00080 <=> C16217 + C00006	TRUE		1.1.1.-	rn01040
	R07770	ATP + Lipoate = Diphosphate + Lipoyl-AMP	C00002 + C00725 <=> C00013 + C16238	TRUE		2.7.7.63	rn00785
	R07773	Cobalt-precorrin 5B + S-Adenosyl-L-methionine = Cobalt-precorrin 6+ S-Adenosyl-L-homocysteine	C16243 + C00019 <=> C11542 + C00021	TRUE		2.1.1.195	rn00860
	R07779	3,5-Dibromo-4-hydroxybenzonitrile + 2 NADPH + 2 H+ + Oxygen =2,6-Dibromohydroquinone + 2 NADP+ + Hydrogen cyanide + H2O	C04178 + 2 C00005 + 2 C00080 + C00007 <=> C16248 + 2 C00006 + C01326 + C00001	FALSE		1.14.13.50	rn00364
	R07828	Cyclopropanecarboxylate + CoA + ATP = Cyclopropanecarboxyl-CoA +ADP + Orthophosphate	C16267 + C00010 + C00002 <=> C16268 + C00008 + C00009	TRUE		6.2.1.-	rn00627
	R07833	3-Hydroxy-5-oxohexanoyl-CoA + CoA = (S)-3-Hydroxybutanoyl-CoA +Acetyl-CoA	C16273 + C00010 <=> C01144 + C00024	TRUE		2.3.1.-	rn00627
	R07839	(E)-4-Oxobut-1-ene-1,2,4-tricarboxylate =4-Carboxy-2-hydroxyhexa-2,4-dienedioate	C04434 <=> C04451	TRUE		5.3.3.10	rn00362
	R07856	beta-Zeacarotene = 7,8-Dihydro-beta-carotene	C05434 <=> C16291	TRUE		5.5.1.19	rn00906
	R07881	2-Naphthoyl-CoA + H2O = 2-Naphthoic acid + CoA	C14120 + C00001 <=> C14101 + C00010	TRUE		2.8.3.-	rn00626
	R07888	OPC8-CoA + FAD = trans-2-Enoyl-OPC8-CoA + FADH2	C16327 + C00016 <=> C16328 + C01352	TRUE		1.3.3.6	rn00592
	R07889	3-Hydroxy-OPC8-CoA = trans-2-Enoyl-OPC8-CoA + H2O	C16329 <=> C16328 + C00001	TRUE	NZ_AEYC01000076.1:65779..66582 or complement(NZ_AEYC01000050.1:11011..11862) or complement(NZ_AEYC01000089.1:24584..25372) or NZ_AEYC01000088.1:341279..342058	4.2.1.17 4.2.1.74	rn00592
	R07890	3-Hydroxy-OPC8-CoA + NAD+ = 3-Oxo-OPC8-CoA + NADH + H+	C16329 + C00003 <=> C16330 + C00004 + C00080	TRUE		1.1.1.35 1.1.1.211	rn00592
	R07891	OPC6-CoA + Acetyl-CoA = CoA + 3-Oxo-OPC8-CoA	C16331 + C00024 <=> C00010 + C16330	TRUE		2.3.1.16	rn00592
	R07892	OPC6-CoA + FAD = trans-2-Enoyl-OPC6-CoA + FADH2	C16331 + C00016 <=> C16332 + C01352	TRUE		1.3.3.6	rn00592
	R07893	3-Hydroxy-OPC6-CoA = trans-2-Enoyl-OPC6-CoA + H2O	C16333 <=> C16332 + C00001	TRUE	NZ_AEYC01000076.1:65779..66582 or complement(NZ_AEYC01000050.1:11011..11862) or complement(NZ_AEYC01000089.1:24584..25372) or NZ_AEYC01000088.1:341279..342058	4.2.1.17 4.2.1.74	rn00592
	R07894	3-Hydroxy-OPC6-CoA + NAD+ = 3-Oxo-OPC6-CoA + NADH + H+	C16333 + C00003 <=> C16334 + C00004 + C00080	TRUE		1.1.1.35 1.1.1.211	rn00592
	R07895	OPC4-CoA + Acetyl-CoA = CoA + 3-Oxo-OPC6-CoA	C16335 + C00024 <=> C00010 + C16334	TRUE		2.3.1.16	rn00592
	R07896	OPC4-CoA + FAD = trans-2-Enoyl-OPC4-CoA + FADH2	C16335 + C00016 <=> C16336 + C01352	TRUE		1.3.3.6	rn00592
	R07897	3-Hydroxy-OPC4-CoA = trans-2-Enoyl-OPC4-CoA + H2O	C16337 <=> C16336 + C00001	TRUE	NZ_AEYC01000076.1:65779..66582 or complement(NZ_AEYC01000050.1:11011..11862) or complement(NZ_AEYC01000089.1:24584..25372) or NZ_AEYC01000088.1:341279..342058	4.2.1.17 4.2.1.74	rn00592
	R07898	3-Hydroxy-OPC4-CoA + NAD+ = 3-Oxo-OPC4-CoA + NADH + H+	C16337 + C00003 <=> C16338 + C00004 + C00080	TRUE		1.1.1.35 1.1.1.211	rn00592
	R07899	(+)-7-Isojasmonic acid CoA + Acetyl-CoA = CoA + 3-Oxo-OPC4-CoA	C16339 + C00024 <=> C00010 + C16338	TRUE		2.3.1.16	rn00592
	R07916	Geranylgeranyl diphosphate = Phytoene	C00353 <=> C05413	TRUE		2.5.1.32	not exist
	R07934	(6Z,9Z,12Z,15Z,18Z,21Z)-Tetracosahexaenoyl-CoA + FAD =(2E,6Z,9Z,12Z,15Z,18Z,21Z)-Tetracosahepta-2,6,9,12,15,18,21-enoyl-CoA + FADH2	C16168 + C00016 <=> C16374 + C01352	TRUE		1.3.3.6	rn01040
	R07937	(4Z,7Z,10Z,13Z,16Z,19Z)-Docosahexaenoyl-CoA + Acetyl-CoA = CoA +(6Z,9Z,12Z,15Z,18Z,21Z)-3-Oxotetracosahexa-6,9,12,15,18,21-enoyl-CoA	C16169 + C00024 <=> C00010 + C16376	TRUE		2.3.1.16	rn01040
	R07939	Caffeine + NADPH + Oxygen + H+ = 1,7-Dimethylxanthine + NADP+ +Formaldehyde + H2O	C07481 + C00005 + C00007 + C00080 <=> C13747 + C00006 + C00067 +C00001	FALSE		1.13.12.- 1.14.14.1	rn00232
	R07940	1,7-Dimethylxanthine = 5-Acetylamino-6-formylamino-3-methyluracil	C13747 <=> C16365	TRUE		2.3.1.5	rn00232
	R07943	1,7-Dimethylxanthine = 1-Methylxanthine	C13747 <=> C16358	TRUE		1.14.14.1	rn00232
	R07945	1,7-Dimethylxanthine = 1,7-Dimethyluric acid	C13747 <=> C16356	TRUE		1.14.14.1	rn00232
	R07950	(6Z,9Z,12Z,15Z,18Z)-Tetracosapentaenoyl-CoA + FAD =(2E,6Z,9Z,12Z,15Z,18Z)-Tetracosahexa-2,6,9,12,15,18-enoyl-CoA +FADH2	C16172 + C00016 <=> C16387 + C01352	TRUE		1.3.3.6	rn01040
	R07951	(6Z,9Z,12Z,15Z,18Z)-3-Hydroxytetracosapenta-6,9,12,15,18-enoyl-CoA= (2E,6Z,9Z,12Z,15Z,18Z)-Tetracosahexa-2,6,9,12,15,18-enoyl-CoA +H2O	C16388 <=> C16387 + C00001	TRUE		4.2.1.-	rn01040
	R07953	(4Z,7Z,10Z,13Z,16Z)-Docosapentaenoyl-CoA + Acetyl-CoA = CoA +(6Z,9Z,12Z,15Z,18Z)-3-Oxotetracosapenta-6,9,12,15,18-enoyl-CoA	C16173 + C00024 <=> C00010 + C16389	TRUE		2.3.1.16	rn01040
	R07954	Caffeine + NADH + H+ + Oxygen = 1,7-Dimethylxanthine + NAD+ +Formaldehyde + H2O	C07481 + C00004 + C00080 + C00007 <=> C13747 + C00003 + C00067 +C00001	FALSE		1.13.12.-	rn00232
	R07955	Caffeine + NADH + H+ + Oxygen = Theobromine + NAD+ + Formaldehyde+ H2O	C07481 + C00004 + C00080 + C00007 <=> C07480 + C00003 + C00067 +C00001	FALSE		1.13.12.-	rn00232
	R07956	Caffeine + NADPH + H+ + Oxygen = Theobromine + NADP+ +Formaldehyde + H2O	C07481 + C00005 + C00080 + C00007 <=> C07480 + C00006 + C00067 +C00001	FALSE		1.13.12.-	rn00232
	R07957	1,7-Dimethylxanthine + NADH + H+ + Oxygen = 7-Methylxanthine +NAD+ + Formaldehyde + H2O	C13747 + C00004 + C00080 + C00007 <=> C16353 + C00003 + C00067 +C00001	FALSE		1.13.12.-	rn00232
	R07958	1,7-Dimethylxanthine + NADPH + H+ + Oxygen = 7-Methylxanthine +NADP+ + Formaldehyde + H2O	C13747 + C00005 + C00080 + C00007 <=> C16353 + C00006 + C00067 +C00001	FALSE		1.13.12.-	rn00232
	R07959	1,7-Dimethylxanthine + NADH + H+ + Oxygen = 1-Methylxanthine +NAD+ + Formaldehyde + H2O	C13747 + C00004 + C00080 + C00007 <=> C16358 + C00003 + C00067 +C00001	FALSE		1.13.12.-	rn00232
	R07960	1,7-Dimethylxanthine + NADPH + H+ + Oxygen = 1-Methylxanthine +NADP+ + Formaldehyde + H2O	C13747 + C00005 + C00080 + C00007 <=> C16358 + C00006 + C00067 +C00001	FALSE		1.13.12.-	rn00232
	R07961	Theobromine + NADH + H+ + Oxygen = 7-Methylxanthine + NAD+ +Formaldehyde + H2O	C07480 + C00004 + C00080 + C00007 <=> C16353 + C00003 + C00067 +C00001	FALSE		1.13.12.-	rn00232
	R07962	Theobromine + NADPH + H+ + Oxygen = 7-Methylxanthine + NADP+ +Formaldehyde + H2O	C07480 + C00005 + C00080 + C00007 <=> C16353 + C00006 + C00067 +C00001	FALSE		1.13.12.-	rn00232
	R07963	Theobromine + NADH + H+ + Oxygen = 3-Methylxanthine + NAD+ +Formaldehyde + H2O	C07480 + C00004 + C00080 + C00007 <=> C16357 + C00003 + C00067 +C00001	FALSE		1.13.12.-	rn00232
	R07964	Theobromine + NADPH + H+ + Oxygen = 3-Methylxanthine + NADP+ +Formaldehyde + H2O	C07480 + C00005 + C00080 + C00007 <=> C16357 + C00006 + C00067 +C00001	FALSE		1.13.12.-	rn00232
	R07965	7-Methylxanthine + NADH + H+ + Oxygen = Xanthine + NAD+ +Formaldehyde + H2O	C16353 + C00004 + C00080 + C00007 <=> C00385 + C00003 + C00067 +C00001	FALSE		1.14.13.128	rn00232
	R07966	7-Methylxanthine + NADPH + H+ + Oxygen = Xanthine + NADP+ +Formaldehyde + H2O	C16353 + C00005 + C00080 + C00007 <=> C00385 + C00006 + C00067 +C00001	FALSE		1.14.13.128	rn00232
	R07967	3-Methylxanthine + NADH + H+ + Oxygen = Xanthine + NAD+ +Formaldehyde + H2O	C16357 + C00004 + C00080 + C00007 <=> C00385 + C00003 + C00067 +C00001	FALSE		1.13.12.-	rn00232
	R07968	3-Methylxanthine + NADPH + H+ + Oxygen = Xanthine + NADP+ +Formaldehyde + H2O	C16357 + C00005 + C00080 + C00007 <=> C00385 + C00006 + C00067 +C00001	FALSE		1.13.12.-	rn00232
	R07969	1-Methylxanthine + NADH + H+ + Oxygen = Xanthine + NAD+ +Formaldehyde + H2O	C16358 + C00004 + C00080 + C00007 <=> C00385 + C00003 + C00067 +C00001	FALSE		1.13.12.-	rn00232
	R07970	1-Methylxanthine + NADPH + H+ + Oxygen = Xanthine + NADP+ +Formaldehyde + H2O	C16358 + C00005 + C00080 + C00007 <=> C00385 + C00006 + C00067 +C00001	FALSE		1.13.12.-	rn00232
	R07971	Caffeine + NADH + H+ + Oxygen = Theophylline + NAD+ + Formaldehyde+ H2O	C07481 + C00004 + C00080 + C00007 <=> C07130 + C00003 + C00067 +C00001	FALSE		1.13.12.-	rn00232
	R07972	Caffeine + NADPH + H+ + Oxygen = Theophylline + NADP+ +Formaldehyde + H2O	C07481 + C00005 + C00080 + C00007 <=> C07130 + C00006 + C00067 +C00001	FALSE		1.13.12.-	rn00232
	R07973	Theophylline + NADH + H+ + Oxygen = 3-Methylxanthine + NAD+ +Formaldehyde + H2O	C07130 + C00004 + C00080 + C00007 <=> C16357 + C00003 + C00067 +C00001	FALSE		1.13.12.-	rn00232
	R07974	Theophylline + NADPH + H+ + Oxygen = 3-Methylxanthine + NADP+ +Formaldehyde + H2O	C07130 + C00005 + C00080 + C00007 <=> C16357 + C00006 + C00067 +C00001	FALSE		1.13.12.-	rn00232
	R07975	Theophylline + NADH + H+ + Oxygen = 1-Methylxanthine + NAD+ +Formaldehyde + H2O	C07130 + C00004 + C00080 + C00007 <=> C16358 + C00003 + C00067 +C00001	FALSE		1.13.12.-	rn00232
	R07976	Theophylline + NADPH + H+ + Oxygen = 1-Methylxanthine + NADP+ +Formaldehyde + H2O	C07130 + C00005 + C00080 + C00007 <=> C16358 + C00006 + C00067 +C00001	FALSE		1.13.12.-	rn00232
	R07981	1,3,7-Trimethyluric acid + Oxygen + 2 H2O =3,6,8-Trimethylallantoin + CO2 + H2O2	C16361 + C00007 + 2 C00001 <=> C16362 + C00011 + C00027	FALSE		1.7.3.3	rn00232
	R07987	Cinnamoyl-CoA + 3 Malonyl-CoA = Pinocembrin chalcone + 4 CoA + 3CO2	C00540 + 3 C00083 <=> C16404 + 4 C00010 + 3 C00011	FALSE		2.3.1.74	rn00941
	R07988	Caffeoyl-CoA + 3 Malonyl-CoA = Eriodictyol chalcone + 4 CoA + 3CO2	C00323 + 3 C00083 <=> C15525 + 4 C00010 + 3 C00011	FALSE		2.3.1.74	rn00941
	R07989	Feruloyl-CoA + 3 Malonyl-CoA = Homoeriodictyol chalcone + 4 CoA +3 CO2	C00406 + 3 C00083 <=> C16405 + 4 C00010 + 3 C00011	FALSE		2.3.1.74	rn00941
	R08034	2,4-Diamino-6-nitrotoluene = 2,4-Diamino-6-hydroxylaminotoluene	C16396 <=> C16399	TRUE		1.2.7.1 1.2.99.2 1.12.99.6	rn00633
	R08036	2,4-Diamino-6-nitrotoluene + Acetyl-CoA =4-Acetamido-2-amino-6-nitrotoluene + CoA	C16396 + C00024 <=> C16420 + C00010	TRUE		2.3.1.5	rn00633
	R08050	Ectoine + 2-Oxoglutarate + Oxygen = 5-Hydroxyectoine + Succinate +CO2	C06231 + C00026 + C00007 <=> C16432 + C00042 + C00011	FALSE		1.14.11.-	rn00260
	R08056	D-Glucarate = 2-Dehydro-3-deoxy-D-glucarate + H2O	C00818 <=> C03921 + C00001	TRUE		4.2.1.40	rn00053
	R08090	3-Hydroxy-3-(4-methylpent-3-en-1-yl)glutaryl-CoA =7-Methyl-3-oxo-6-octenoyl-CoA + Acetate	C04675 <=> C16466 + C00033	TRUE		4.1.3.4 4.1.3.26	rn00281
	R08091	7-Methyl-3-oxo-6-octenoyl-CoA + CoA = 5-Methylhex-4-enoyl-CoA +Acetyl-CoA	C16466 + C00010 <=> C16470 + C00024	TRUE		2.3.1.16	rn00281
	R08092	5-Methylhex-4-enoyl-CoA + FAD = (2E)-5-Methylhexa-2,4-dienoyl-CoA+ FADH2	C16470 + C00016 <=> C16468 + C01352	TRUE		1.3.99.-	not exist
	R08093	(2E)-5-Methylhexa-2,4-dienoyl-CoA + H2O =3-Hydroxy-5-methylhex-4-enoyl-CoA	C16468 + C00001 <=> C16469	TRUE	NZ_AEYC01000076.1:65779..66582 or complement(NZ_AEYC01000050.1:11011..11862) or complement(NZ_AEYC01000089.1:24584..25372) or NZ_AEYC01000088.1:341279..342058	4.2.1.17	rn00281
	R08094	3-Hydroxy-5-methylhex-4-enoyl-CoA + NAD+ =5-Methyl-3-oxo-4-hexenoyl-CoA + NADH + H+	C16469 + C00003 <=> C16471 + C00004 + C00080	TRUE		1.1.1.35	rn00281
	R08095	5-Methyl-3-oxo-4-hexenoyl-CoA + CoA = 3-Methylcrotonyl-CoA +Acetyl-CoA	C16471 + C00010 <=> C03069 + C00024	TRUE		2.3.1.16	rn00281
	R08097	Geranic acid + CoA = trans-Geranyl-CoA + H2O	C16461 + C00010 <=> C16465 + C00001	TRUE		2.8.3.-	rn00281
	R08100	2-Fluorobenzoate + NADH + H+ + Oxygen =2-Fluorocyclohexadiene-cis,cis-1,2-diol-1-carboxylate + NAD+	C02359 + C00004 + C00080 + C00007 <=> C16482 + C00003	FALSE		1.14.12.10	rn00364
	R08101	2-Fluorobenzoate + NADH + H+ + Oxygen =6-Fluorocyclohexadiene-cis,cis-1,2-diol-1-carboxylate + NAD+	C02359 + C00004 + C00080 + C00007 <=> C16481 + C00003	FALSE		1.14.12.10	rn00364
	R08108	3-Fluorobenzoate + NADH + Oxygen + H+ =3-Fluorocyclohexadiene-cis,cis-1,2-diol-1-carboxylate + NAD+	C02364 + C00004 + C00007 + C00080 <=> C16478 + C00003	FALSE		1.14.12.10	rn00364
	R08109	3-Fluorobenzoate + NADH + H+ + Oxygen =5-Fluorocyclohexadiene-cis,cis-1,2-diol-1-carboxylate + NAD+	C02364 + C00004 + C00080 + C00007 <=> C16479 + C00003	FALSE		1.14.12.10	rn00364
	R08110	4-Fluorobenzoate + NADH + H+ + Oxygen =4-Fluorocyclohexadiene-cis,cis-1,2-diol-1-carboxylate + NAD+	C02371 + C00004 + C00080 + C00007 <=> C16480 + C00003	FALSE		1.14.12.10	rn00364
	R08114	3-Fluorocatechol + Oxygen = 2-Fluoro-cis,cis-muconate	C16472 + C00007 <=> C16475	FALSE		1.13.11.1	rn00364
	R08115	4-Fluorocatechol + Oxygen = 3-Fluoro-cis,cis-muconate	C16473 + C00007 <=> C16474	FALSE		1.13.11.1	rn00364
	R08116	3-Fluoro-cis,cis-muconate = 4-Fluoromuconolactone	C16474 <=> C16476	TRUE		5.5.1.1	rn00364
	R08120	5-Fluoromuconolactone + H2O = 2-Maleylacetate + Hydrofluoric acid	C16477 + C00001 <=> C02222 + C16487	TRUE		3.1.1.45	rn00364
	R08121	4-Fluoromuconolactone + H2O = 2-Maleylacetate + Hydrofluoric acid	C16476 + C00001 <=> C02222 + C16487	TRUE		3.1.1.45	rn00364
	R08165	Isochorismate + 2-Oxoglutarate =2-Succinyl-5-enolpyruvyl-6-hydroxy-3-cyclohexene-1-carboxylate + CO2	C00885 + C00026 <=> C16519 + C00011	FALSE		2.2.1.9	rn00130
	R08174	Stearoyl-CoA + H2O = CoA + Octadecanoic acid	C00412 + C00001 <=> C00010 + C01530	TRUE		3.1.2.2	rn01040
	R08175	Eicosanoyl-CoA + H2O = CoA + Icosanoic acid	C02041 + C00001 <=> C00010 + C06425	TRUE		3.1.2.2	rn01040
	R08176	Oleoyl-CoA + H2O = CoA + (9Z)-Octadecenoic acid	C00510 + C00001 <=> C00010 + C00712	TRUE		3.1.2.2	rn01040
	R08177	Linoleoyl-CoA + H2O = CoA + Linoleate	C02050 + C00001 <=> C00010 + C01595	TRUE		3.1.2.2	rn01040
	R08178	(9Z,12Z,15Z)-Octadecatrienoyl-CoA + H2O = CoA +(9Z,12Z,15Z)-Octadecatrienoic acid	C16162 + C00001 <=> C00010 + C06427	TRUE		3.1.2.2	rn01040
	R08179	(5Z,8Z,11Z,14Z,17Z)-Icosapentaenoyl-CoA + H2O = CoA +(5Z,8Z,11Z,14Z,17Z)-Icosapentaenoic acid	C16165 + C00001 <=> C00010 + C06428	TRUE		3.1.2.2	rn01040
	R08180	(4Z,7Z,10Z,13Z,16Z,19Z)-Docosahexaenoyl-CoA + H2O = CoA +(4Z,7Z,10Z,13Z,16Z,19Z)-Docosahexaenoic acid	C16169 + C00001 <=> C00010 + C06429	TRUE		3.1.2.2	rn01040
	R08181	gamma-Linolenoyl-CoA + H2O = CoA + (6Z,9Z,12Z)-Octadecatrienoicacid	C03035 + C00001 <=> C00010 + C06426	TRUE		3.1.2.2	rn01040
	R08182	8,11,14-Eicosatrienoyl-CoA + H2O = CoA +(8Z,11Z,14Z)-Icosatrienoic acid	C03595 + C00001 <=> C00010 + C03242	TRUE		3.1.2.2	rn01040
	R08183	Arachidonyl-CoA + H2O = CoA + (5Z,8Z,11Z,14Z)-Icosatetraenoic acid	C02249 + C00001 <=> C00010 + C00219	TRUE		3.1.2.2	rn01040
	R08198	2-Hydroxyglutarate + NAD+ = 2-Oxoglutarate + NADH + H+	C02630 + C00003 <=> C00026 + C00004 + C00080	TRUE		1.1.1.95	not exist
	R08209	1-Hydroxy-2-methyl-2-butenyl 4-diphosphate + NADH + H+ = Isopentenyl diphosphate + NAD+ + H2O	C11811 + C00004 + C00080 <=> C00129 + C00003 + C00001	FALSE	ispH	1.17.1.2	rn00900
	R08210	Dimethylallyl diphosphate + NAD+ + H2O =1-Hydroxy-2-methyl-2-butenyl 4-diphosphate + NADH + H+	C11811 + C00004 + C00080 <=> C00235 + C00003 + C00001	FALSE	ispH	1.17.1.2	rn00900
	R08220	Capecitabine + H2O = 5'-Deoxy-5-fluorocytidine + 1-Pentanol + CO2	C12650 + C00001 <=> C16635 + C16834 + C00011	FALSE		3.1.1.1	not exist
	R08221	5'-Deoxy-5-fluorocytidine + H2O = 5'-Deoxy-5-fluorouridine + NH3	C16635 + C00001 <=> C12739 + C00014	TRUE		3.5.4.5	rn00983
	R08222	5'-Deoxy-5-fluorouridine + Orthophosphate = 5-FU +5-Deoxyribose-1-phosphate	C12739 + C00009 <=> C07649 + C16637	TRUE	deoA	2.4.2.4	rn00983
	R08227	5,6-Dihydro-5-fluorouracil + H2O =alpha-Fluoro-beta-ureidopropionic acid	C16630 + C00001 <=> C16631	TRUE		3.5.2.2	rn00983
	R08230	5-FU + 2-Deoxy-D-ribose 1-phosphate = 5-Fluorodeoxyuridine +Orthophosphate	C07649 + C00672 <=> C11736 + C00009	TRUE	deoA	2.4.2.4	rn00983
	R08231	5-FU + 5-Phospho-alpha-D-ribose 1-diphosphate = 5-Fluorouridinemonophosphate + Diphosphate	C07649 + C00119 <=> C16634 + C00013	TRUE	pyrE	2.4.2.10	not exist
	R08232	5-Fluorouridine + ATP = 5-Fluorouridine monophosphate + ADP	C16633 + C00002 <=> C16634 + C00008	TRUE		2.7.1.48	rn00983
	R08237	6-Mercaptopurin + 5-Phospho-alpha-D-ribose 1-diphosphate =6-Thioinosine-5'-monophosphate + Diphosphate	C02380 + C00119 <=> C04646 + C00013	TRUE		2.4.2.8	rn00983
	R08238	6-Methylmercaptopurine + 5-Phospho-alpha-D-ribose 1-diphosphate =6-Methylthiopurine 5'-monophosphate ribonucleotide + Diphosphate	C16614 + C00119 <=> C16615 + C00013	TRUE		2.4.2.8	rn00983
	R08240	6-Thioinosine-5'-monophosphate + NAD+ + H2O = 6-Thioxanthine5'-monophosphate + NADH + H+	C04646 + C00003 + C00001 <=> C16618 + C00004 + C00080	TRUE	complement(NZ_AEYC01000095.1:54758..55888) or NZ_AEYC01000016.1:20370..21809	1.1.1.205	not exist
	R08243	6-Mercaptopurine ribonucleoside triphosphate + H2O =6-Thioinosine-5'-monophosphate + Diphosphate	C16617 + C00001 <=> C04646 + C00013	TRUE		3.6.1.19	not exist
	R08244	6-Thioxanthine 5'-monophosphate + ATP + L-Glutamine + H2O =6-Thioguanosine monophosphate + AMP + Diphosphate + L-Glutamate	C16618 + C00002 + C00064 + C00001 <=> C16619 + C00020 + C00013 + C00025	TRUE	guaA	6.3.5.2	not exist
	R08245	Thioguanine + 5-Phospho-alpha-D-ribose 1-diphosphate =6-Thioguanosine monophosphate + Diphosphate	C07648 + C00119 <=> C16619 + C00013	TRUE		2.4.2.8	rn00983
	R08248	Acetyl-CoA + Isoniazid = CoA + N-Acetylisoniazid	C00024 + C07054 <=> C00010 + C07585	TRUE		2.3.1.5	rn00983
	R08250	Acetyl-CoA + Acetylhydrazine = CoA + N,N'-Diacetylhydrazine	C00024 + C07447 <=> C00010 + C16622	TRUE		2.3.1.5	rn00983
	R08255	Irinotecan + H2O = SN-38 + 1,4'-Bipiperidine-1'-carboxylic acid	C16641 + C00001 <=> C11173 + C16836	TRUE		3.1.1.1	rn00983
	R08256	Irinotecan = APC	C16641 <=> C16542	TRUE		1.14.14.1	rn00983
	R08258	NPC + H2O = SN-38 + 4-Amino-1-piperidinecarboxylic acid	C16543 + C00001 <=> C11173 + C16837	TRUE		3.1.1.1	rn00983
	R08267	Tamoxifen + NADPH + Oxygen + H+ = Hydroxytamoxifen + NADP+ + H2O	C07108 + C00005 + C00007 + C00080 <=> C05011 + C00006 + C00001	FALSE		1.14.14.1	rn00982
	R08268	Tamoxifen = N-Desmethyltamoxifen	C07108 <=> C16546	TRUE		1.14.14.1	rn00982
	R08269	Hydroxytamoxifen = 4-Hydroxy-N-desmethyltamoxifen	C05011 <=> C16547	TRUE		1.14.14.1	rn00982
	R08270	N-Desmethyltamoxifen + NADPH + Oxygen + H+ =4-Hydroxy-N-desmethyltamoxifen + NADP+ + H2O	C16546 + C00005 + C00007 + C00080 <=> C16547 + C00006 + C00001	FALSE		1.14.14.1	rn00982
	R08271	Tamoxifen + NADPH + Oxygen + H+ = alpha-Hydroxytamoxifen + NADP+ +H2O	C07108 + C00005 + C00007 + C00080 <=> C16544 + C00006 + C00001	FALSE		1.14.14.1	rn00982
	R08272	N-Desmethyltamoxifen = N,N-Didesmethyltamoxifen	C16546 <=> C16548	TRUE		1.14.14.1	rn00982
	R08274	N-Desmethyltamoxifen + NADPH + H+ + Oxygen =alpha-Hydroxy-N-desmethyltamoxifen + H2O + NADP+	C16546 + C00005 + C00080 + C00007 <=> C16549 + C00001 + C00006	FALSE		1.14.14.1	rn00982
	R08275	Cyclophosphamide anhydrous + NADPH + H+ + Oxygen =4-Hydroxycyclophosphamide + NADP+ + H2O	C07888 + C00005 + C00080 + C00007 <=> C07643 + C00006 + C00001	FALSE		1.14.14.1	rn00982
	R08276	Cyclophosphamide anhydrous = Dechloroethylcyclophosphamide +Chloroacetaldehyde	C07888 <=> C16550 + C06754	TRUE		1.14.14.1	rn00982
	R08277	4-Hydroxycyclophosphamide = 4-Ketocyclophosphamide	C07643 <=> C07644	TRUE		1.14.14.1	rn00982
	R08280	Aldophosphamide + Glutathione = 4-Glutathionyl cyclophosphamide +H2O	C07645 + C00051 <=> C11583 + C00001	TRUE		2.5.1.18	not exist
	R08281	Aldophosphamide + NADH + H+ = Alcophosphamide + NAD+	C07645 + C00004 + C00080 <=> C16551 + C00003	TRUE		1.1.1.1	not exist
	R08285	Ifosfamide + NADPH + H+ + Oxygen = 4-Hydroxyifosfamide + NADP+ +H2O	C07047 + C00005 + C00080 + C00007 <=> C16553 + C00006 + C00001	FALSE		1.14.14.1	rn00982
	R08286	Ifosfamide = Dechloroethylcyclophosphamide + Chloroacetaldehyde	C07047 <=> C16550 + C06754	TRUE		1.14.14.1	rn00982
	R08287	Ifosfamide = 2-Dechloroethylifosfamide + Chloroacetaldehyde	C07047 <=> C16555 + C06754	TRUE		1.14.14.1	rn00982
	R08293	Lidocaine = Monoethylglycinexylidide	C07073 <=> C16561	TRUE		1.14.14.1	rn00982
	R08294	Lidocaine + NADPH + Oxygen + H+ = 3-Hydroxylidocaine + NADP+ + H2O	C07073 + C00005 + C00007 + C00080 <=> C16560 + C00006 + C00001	FALSE		1.14.14.1	rn00982
	R08295	Monoethylglycinexylidide + H2O = 2,6-Dimethylaniline +N-Ethylglycine	C16561 + C00001 <=> C11004 + C11735	TRUE		3.1.1.1	not exist
	R08300	Lidocaine + H2O = 2,6-Dimethylaniline + N,N-Diethylglycine	C07073 + C00001 <=> C11004 + C16647	TRUE		3.1.1.1	not exist
	R08303	Felbamate + NADPH + H+ + Oxygen = p-Hydroxyfelbamate + NADP+ + H2O	C07501 + C00005 + C00080 + C00007 <=> C16584 + C00006 + C00001	FALSE		1.14.14.1	rn00982
	R08304	Felbamate + NADPH + H+ + Oxygen = 2-Hydroxyfelbamate + NADP+ + H2O	C07501 + C00005 + C00080 + C00007 <=> C16582 + C00006 + C00001	FALSE		1.14.14.1	rn00982
	R08306	2-Phenyl-1,3-propanediol monocarbamate + NAD+ =3-Carbamoyl-2-phenylpropionaldehyde + NADH + H+	C16586 + C00003 <=> C16587 + C00004 + C00080	TRUE		1.1.1.1	not exist
	R08310	4-Hydroxy-5-phenyltetrahydro-1,3-oxazin-2-one + NAD+ =5-Phenyl-1,3-oxazinane-2,4-dione + NADH + H+	C16595 + C00003 <=> C16596 + C00004 + C00080	TRUE		1.1.1.1	not exist
	R08312	Carbamazepine + NADPH + H+ + Oxygen = Carbamazepine-10,11-epoxide+ NADP+ + H2O	C06868 + C00005 + C00080 + C00007 <=> C07496 + C00006 + C00001	FALSE		1.14.14.1	rn00982
	R08313	Carbamazepine + NADPH + H+ + Oxygen = 3-Hydroxycarbamazepine +NADP+ + H2O	C06868 + C00005 + C00080 + C00007 <=> C16602 + C00006 + C00001	FALSE		1.14.14.1	rn00982
	R08318	2-Hydroxycarbamazepine = 2-Hydroxyiminostilbene	C16601 <=> C16604	TRUE		1.14.14.1	rn00982
	R08324	Valproic acid = 2-n-Propyl-4-pentenoic acid	C07185 <=> C16648	TRUE		1.14.14.1	rn00982
	R08325	Valproic acid + NADPH + H+ + Oxygen = 4-Hydroxyvalproic acid +NADP+ + H2O	C07185 + C00005 + C00080 + C00007 <=> C16649 + C00006 + C00001	FALSE		1.14.14.1	rn00982
	R08326	Valproic acid + NADPH + H+ + Oxygen = 5-Hydroxyvalproic acid +NADP+ + H2O	C07185 + C00005 + C00080 + C00007 <=> C16650 + C00006 + C00001	FALSE		1.14.14.1	rn00982
	R08327	Valproic acid + NADPH + H+ + Oxygen = 3-Hydroxyvalproic acid +NADP+ + H2O	C07185 + C00005 + C00080 + C00007 <=> C16651 + C00006 + C00001	FALSE		1.14.14.1	rn00982
	R08339	Methadone = 2-Ethylidene-1,5-dimethyl-3,3-diphenylpyrrolidine	C07163 <=> C16659	TRUE		1.14.14.1	rn00982
	R08340	2-Ethylidene-1,5-dimethyl-3,3-diphenylpyrrolidine =2-Ethyl-5-methyl-3,3-diphenyl-1-pyrroline	C16659 <=> C16660	TRUE		1.14.14.1	rn00982
	R08341	Levomethadyl acetate = L-alpha-Acetyl-N-normethadol	C08012 <=> C16661	TRUE		1.14.14.1	rn00982
	R08342	L-alpha-Acetyl-N-normethadol = L-alpha-Acetyl-N,N-dinormethadol	C16661 <=> C16662	TRUE		1.14.14.1	rn00982
	R08343	Citalopram = Demethylcitalopram	C07572 <=> C16608	TRUE		1.14.14.1	rn00982
	R08344	Citalopram = Citalopram N-oxide	C07572 <=> C16607	TRUE		1.14.14.1	rn00982
	R08345	Demethylcitalopram = Didemethylcitalopram	C16608 <=> C16609	TRUE		1.14.14.1	rn00982
	R08346	Citalopram + Oxygen + H2O = Citalopram aldehyde + Dimethylamine +H2O2	C07572 + C00007 + C00001 <=> C16612 + C00543 + C00027	FALSE		1.4.3.4	rn00982
	R08347	Demethylcitalopram + Oxygen + H2O = Citalopram aldehyde +Methylamine + H2O2	C16608 + C00007 + C00001 <=> C16612 + C00218 + C00027	FALSE		1.4.3.4	rn00982
	R08348	Didemethylcitalopram + H2O + Oxygen = Citalopram aldehyde + NH3 +H2O2	C16609 + C00001 + C00007 <=> C16612 + C00014 + C00027	FALSE		1.4.3.4	rn00982
	R08359	S-Adenosylmethioninamine + Cadaverine = 5'-Methylthioadenosine +Aminopropylcadaverine	C01137 + C01672 <=> C00170 + C16565	TRUE	NZ_AEYC01000033.1:588..2312	2.5.1.16	not exist
	R08390	Retinoate + NADPH + H+ + Oxygen = all-trans-18-Hydroxyretinoicacid + NADP+ + H2O	C00777 + C00005 + C00080 + C00007 <=> C16679 + C00006 + C00001	FALSE		2.4.2.1	not exist
	R08391	Retinoate + NADPH + H+ + Oxygen = all-trans-5,6-Epoxyretinoic acid+ NADP+ + H2O	C00777 + C00005 + C00080 + C00007 <=> C16680 + C00006 + C00001	FALSE		1.14.14.1	rn00830
	R08392	Retinoate + NADPH + H+ + Oxygen = all-trans-4-Hydroxyretinoic acid+ NADP+ + H2O	C00777 + C00005 + C00080 + C00007 <=> C16677 + C00006 + C00001	FALSE		1.14.14.1	rn00830
	R08503	5-Deoxy glucuronic acid = 2-Deoxy-5-keto-D-gluconic acid	C16737 <=> C06892	TRUE		5.3.1.-	rn00562
	R08528	Geranyl diphosphate + Isopentenyl diphosphate =2-cis,6-trans-Farnesyl diphosphate + Diphosphate	C00341 + C00129 <=> C16826 + C00013	TRUE		2.5.1.68	rn00900
	R08555	N-Acetylmuramic acid 6-phosphate + H2O = N-Acetyl-D-glucosamine6-phosphate + (R)-Lactate	C16698 + C00001 <=> C00357 + C00256	TRUE		4.2.1.126	rn00520
	R08557	Choline + NAD+ = Betaine aldehyde + NADH + H+	C00114 + C00003 <=> C00576 + C00004 + C00080	FALSE		1.1.1.1	rn00260
	R08558	Choline + NADP+ = Betaine aldehyde + NADPH + H+	C00114 + C00006 <=> C00576 + C00005 + C00080	FALSE		1.1.1.1	rn00260
	R08603	3D-(3,5/4)-Trihydroxycyclohexane-1,2-dione + H2O = 5-Deoxyglucuronic acid	C04287 + C00001 <=> C16737	TRUE		3.7.1.-	rn00562
	R08635	L-Methionine = Methanethiol + 2-Aminobut-2-enoate	C00073 <=> C00409 + C17234	TRUE		4.4.1.11	rn00561
	R08734	(25R)-3alpha,7alpha,12alpha-Trihydroxy-5beta-cholestan-26-oyl-CoA=(25S)-3alpha,7alpha,12alpha-Trihydroxy-5beta-cholestan-26-oyl-CoA	C15613 <=> C17343	TRUE		5.1.99.4	rn00120
	R08739	(25R)-3alpha,7alpha-Dihydroxy-5beta-cholestanoyl-CoA =(25S)-3alpha,7alpha-Dihydroxy-5beta-cholestanoyl-CoA	C17345 <=> C17346	TRUE		5.1.99.4	rn00120
	R08878	2-Dehydro-L-idonate + NADP+ = 2,5-Didehydro-D-gluconate + NADPH + H+	C15673 + C00006 <=> C02780 + C00005 + C00080	TRUE		1.1.1.274	not exist
	R08924	ATP + HCO3- + Butanoyl-CoA + H+ = ADP + Orthophosphate + Ethylmalonyl-CoA	C00002 + C00288 + C00136 + C00080 <=> C00008 + C00009 + C18026	TRUE		6.4.1.3	not exist
	R08926	6-Deoxy-L-galactose + NAD+ = L-Fucono-1,5-lactone + NADH + H+	C01019 + C00003 <=> C18028 + C00004 + C00080	TRUE		1.1.1.122	not exist
	R08959	5alpha-Pregnane-3alpha,20alpha-diol + NADP+ = 3alpha-Hydroxy-5alpha-pregnan-20-one + NADPH + H+	C18042 + C00006 <=> C13712 + C00005 + C00080	TRUE		1.1.1.149	rn00140
	R09083	Reduced FMN + Oxygen = Dimethylbenzimidazole + D-Erythrose 4-phosphate + H2O	C01847 + C00007 <=> C03114 + C00279 + C00001	TRUE		1.14.99.40	rn00740
	R09096	Acetyl-CoA + H+ + 5,6,7,8-Tetrahydromethanopterin = 5-Methyl-5,6,7,8-tetrahydromethanopterin + CO + CoA	C00024 + C00080 + C01217 <=> C04488 + C00237 + C00010	TRUE	NZ_AEYC01000001.1:169292..170101 or ksgA or NZ_AEYC01000021.1:21202..22068 or NZ_AEYC01000007.1:176966..177736	1.2.7.4 1.2.99.2 2.1.1.- 2.3.1.169	rn00680
	R09102	Bis(4-hydroxyphenyl)methane = Bis(4-hydroxyphenyl)methanol	C14298 <=> C18215	TRUE		1.14.-.-	rn00363
	R09104	4,4'-Dihydroxybenzophenone = 4-Hydroxyphenyl-4-hydroxybenzoate	C14220 <=> C18216	TRUE		1.14.-.-	rn00363
	R09105	4-Hydroxyphenyl-4-hydroxybenzoate + H2O = 4-Hydroxybenzoate + p-Benzenediol	C18216 + C00001 <=> C00156 + C00530	TRUE		3.1.1.-	rn00363
	R09107	N-Acetyl-L-citrulline + H2O = Acetate + L-Citrulline	C15532 + C00001 <=> C00033 + C00327	TRUE		3.5.1.16	rn00330
	R09129	S-(Hydroxymethyl)mycothiol + NAD+ = S-Formylmycothiol + NADH + H+	C18235 + C00003 <=> C06718 + C00004 + C00080	TRUE		1.1.1.306	not exist
	R09134	Tetrachlorocatechol + Oxygen = Tetrachloro-cis,cis-muconate	C18240 + C00007 <=> C18241	TRUE		1.13.11.1	rn00361
	R09136	2,3,5-Trichlorodienelactone + H2O = 2,3,5-Trichloromaleylacetate	C18242 + C00001 <=> C18243	TRUE		3.1.1.45	rn00361
	R09157	Trichloroacetate + 2 H2O = Oxalate + 3 Hydrochloric acid	C11150 + 2 C00001 <=> C00209 + 3 C01327	TRUE		3.8.1.-	rn00625
	R09177	1-Hydroxypyrene + S-Adenosyl-L-methionine = 1-Methoxypyrene + S-Adenosyl-L-homocysteine	C14519 + C00019 <=> C18259 + C00021	TRUE	NZ_AEYC01000001.1:169292..170101 or ksgA or NZ_AEYC01000021.1:21202..22068 or NZ_AEYC01000007.1:176966..177736	2.1.1.-	rn00624
	R09220	3-Chloro-2-methyldienelactone + H2O = 3-Chloro-2-methylmaleylacetate	C18309 + C00001 <=> C18310	TRUE		3.1.1.45	rn00623
	R09222	2-Chloro-5-methyl-cis-dienelactone + H2O = 2-Chloro-5-methylmaleylacetate	C18304 + C00001 <=> C18305	TRUE		3.1.1.45	rn00623
	R09229	3-Methyl-cis,cis-hexadienedioate = 3-Methylmuconolactone	C04112 <=> C04558	TRUE		5.5.1.1	rn00623
	R09247	trans,trans-Farnesyl diphosphate + 4 Isopentenyl diphosphate = all-trans-Heptaprenyl diphosphate + 4 Diphosphate	C00448 + 4 C00129 <=> C04216 + 4 C00013	TRUE		2.5.1.30	rn00900
	R_NAD	NADH + 5 H+ = NAD+ + 6 H_e	C00004 + 5 C_H <=> C00003 + 6 C_H_e	FALSE
	R_FAD	FADH2 = FAD + 2 H_e	C01352 <=> C00016 + 2 C_H_e	FALSE
	R_ATP	4 H_e + Oxygen + ADP + Orthophosphate = ATP + 3 H2O	4 C_H_e + C00007 + C00008 + C00009 <=> C00002 + 3 C00001	FALSE
	R00086	ATP + H2O = ADP + Orthophosphate	C00002 + C00001 <=> C00008 + C00009	FALSE		3.6.1.3 3.6.1.5 3.6.1.8 3.6.1.15	not exist
	R_CO2HCO3-	CO2 + H2O = HCO3- + H+	C00011_e + C00001_e <=> C00288_e + C00080_e	TRUE			new
	R_HCO3-	HCO3-_e = HCO3-	C00288_e <=> C00288	TRUE			new
	R_NH4OH	NH4OH = NH3 + H2O	C01358 <=> C00014 +C00001	TRUE			new
	R00921	Propanoyl-CoA + Orthophosphate = Propanoyl phosphate + CoA	C00100 + C00009 <=> C02876 + C00010	TRUE	complement(NZ_AEYC01000006.1:148606..149532)	2.3.1.8	rn00640
	R02141	Xanthine + H2O = 5-Ureido-4-imidazole carboxylate	C00385 + C00001 <=> C05515	TRUE	complement(NZ_AEYC01000008.1:35582..36982)	3.5.2.-	rn00230
	R04026	N-Formiminoglycine = Imidazolone + H2O	C02718 <=> C06195 + C00001	FALSE	complement(NZ_AEYC01000008.1:35582..36982)	3.5.2.-	rn00230
	R04214	N-Formimino-L-aspartate = 4-Imidazolone-5-acetate + H2O	C03409 <=> C05133 + C00001	FALSE	complement(NZ_AEYC01000008.1:35582..36982)	3.5.2.-	rn00340
	R05356	epsilon-Caprolactam + H2O = 6-Aminohexanoate	C06593 + C00001 <=> C02378	FALSE	complement(NZ_AEYC01000008.1:35582..36982)	3.5.2.-	rn00930
	R05030	ATP + Undecaprenyl-diphospho-N-acetylmuramoyl-(N-acetylglucosamine)-L-alanyl-gamma-D-glutamyl-L-lysyl-D-alanyl-D-alanine + NH3 = ADP + Orthophosphate + Undecaprenyl-diphospho-N-acetylmuramoyl-(N-acetylglucosamine)-L-alanyl-D-isoglutaminyl-L-lysyl-D-alanyl-D-alanine	C00002 + C05893 + C00014 <=> C00008 + C00009 + C05894	FALSE	gatA or gatB	6.3.5.-	rn00550
	R08855	Undecaprenyl-diphospho-N-acetylmuramoyl-(N-acetylglucosamine)-L-alanyl-gamma-D-glutamyl-L-lysyl-D-alanyl-D-alanine + L-Glutamine + ATP + H2O = Undecaprenyl-diphospho-N-acetylmuramoyl-(N-acetylglucosamine)-L-alanyl-D-isoglutaminyl-L-lysyl-D-alanyl-D-alanine + L-Glutamate + ADP + Orthophosphate	C05893 + C00064 + C00002 + C00001 <=> C05894 + C00025 + C00008 + C00009	FALSE	gatA or gatB	6.3.5.-	not exist
	R09195	ATP + Malonyl-CoA + L-Glutamine + H2O = AMP + Diphosphate + Malonamoyl-CoA + L-Glutamate	C00002 + C00083 + C00064 + C00001 <=> C00020 + C00013 + C06625 + C00025	FALSE	gatA or gatB	6.3.5.-	rn00253
	R00895	L-Cysteine + 2-Oxoglutarate = Mercaptopyruvate + L-Glutamate	C00097 + C00026 <=> C00957 + C00025	TRUE	NZ_AEYC01000092.1:39551..40780 or complement(NZ_AEYC01000088.1:123824..125062) or NZ_AEYC01000038.1:62797..64023 or complement(NZ_AEYC01000022.1:36426..37646)	2.6.1.1	rn00270
	R00896	L-Cysteine + 2-Oxoglutarate = Mercaptopyruvate + DL-Glutamate	C00097 + C00026 <=> C00957 + C00302	TRUE	NZ_AEYC01000092.1:39551..40780 or complement(NZ_AEYC01000088.1:123824..125062) or NZ_AEYC01000038.1:62797..64023 or complement(NZ_AEYC01000022.1:36426..37646)	2.6.1.1	rn00270
	R02433	L-Cysteate + 2-Oxoglutarate = 3-Sulfopyruvate + L-Glutamate	C00506 + C00026 <=> C05528 + C00025	TRUE	NZ_AEYC01000092.1:39551..40780 or complement(NZ_AEYC01000088.1:123824..125062) or NZ_AEYC01000038.1:62797..64023 or complement(NZ_AEYC01000022.1:36426..37646)	2.6.1.1	rn00270
	R02619	3-Sulfino-L-alanine + 2-Oxoglutarate = 3-Sulfinylpyruvate + L-Glutamate	C00606 + C00026 <=> C05527 + C00025	FALSE	NZ_AEYC01000092.1:39551..40780 or complement(NZ_AEYC01000088.1:123824..125062) or NZ_AEYC01000038.1:62797..64023 or complement(NZ_AEYC01000022.1:36426..37646)	2.6.1.1	rn00270
	R05052	L-erythro-4-Hydroxyglutamate + 2-Oxoglutarate = D-4-Hydroxy-2-oxoglutarate + L-Glutamate	C05947 + C00026 <=> C05946 + C00025	FALSE	NZ_AEYC01000092.1:39551..40780 or complement(NZ_AEYC01000088.1:123824..125062) or NZ_AEYC01000038.1:62797..64023 or complement(NZ_AEYC01000022.1:36426..37646)	2.6.1.1	rn00330
	R00281	Acceptor + NADH + H+ = Reduced acceptor + NAD+	C00028 + C00004 + C00080 <=> C00030 + C00003	FALSE	complement(NZ_AEYC01000092.1:70521..71195) or complement(NZ_AEYC01000092.1:69801..70484) or complement(NZ_AEYC01000092.1:68362..69726) or complement(NZ_AEYC01000092.1:63751..66270) or complement(NZ_AEYC01000092.1:61900..62460) or complement(NZ_AEYC01000092.1:60953..61903) or complement(NZ_AEYC01000092.1:60657..60956) or complement(NZ_AEYC01000092.1:55321..56871)	1.6.99.5	not exist
Sulfide metabolic pathways	R00529	ATP + Sulfate = Diphosphate + Adenylyl sulfate	C00002 + C00059 <=> C00013 + C00224	FALSE	NZ_AEYC01000019.1:240459..241394	2.7.7.4	rn00920
	R00509	ATP + Adenylyl sulfate = ADP + 3'-Phosphoadenylyl sulfate	C00002 + C00224 <=> C00008 + C00053	FALSE		2.7.1.25	rn00920
	R02021	NADPH + 3'-Phosphoadenylyl sulfate = NADP+ + Sulfite + Adenosine 3',5'-bisphosphate	C00005 + C00053 <=> C00006 + C00094 + C00054	FALSE		1.8.4.8	rn00920
	R00188	Adenosine 3',5'-bisphosphate + H2O = AMP + Orthophosphate	C00054 + C00001 <=> C00020 + C00009	TRUE		3.1.3.7	rn00920
	R00858	Sulfite + 3 NADPH + 3 H+ = Hydrogen sulfide + 3 NADP+ + 3 H2O	C00094 + 3 C00005 + 3 C00080 <=> C00283 + 3 C00006 + 3 C00001	FALSE		1.8.1.2	rn00920
Peptidoglycan,Teichoic acid,Polysaccharide synthesis	R00768	L-Glutamine + D-Fructose 6-phosphate = L-Glutamate + D-Glucosamine 6-phosphate	C00064 + C00085 <=> C00025 + C00352	FALSE	complement(NZ_AEYC01000095.1:96597..98459)	2.6.1.16	rn00250 rn00520
	R02060	alpha-D-Glucosamine 1-phosphate = D-Glucosamine 6-phosphate	C06156 <=> C00352	TRUE		5.4.2.10	rn00520
	R05332	Acetyl-CoA + alpha-D-Glucosamine 1-phosphate = CoA +N-Acetyl-alpha-D-glucosamine 1-phosphate	C00024 + C06156 <=> C00010 + C04501	FALSE		2.3.1.157	rn00520
	R00416	UTP + N-Acetyl-alpha-D-glucosamine 1-phosphate = Diphosphate + UDP-N-acetyl-D-glucosamine	C00075 + C04501 <=> C00013 + C00043	FALSE		2.7.7.23	rn00520
	R00660	Phosphoenolpyruvate + UDP-N-acetyl-D-glucosamine =UDP-N-acetyl-3-(1-carboxyvinyl)-D-glucosamine + Orthophosphate	C00074 + C00043 <=> C04631 + C00009	FALSE	NZ_AEYC01000001.1:182732..183988	2.5.1.7	rn00520 rn00550
	R03191	UDP-N-acetyl-3-(1-carboxyvinyl)-D-glucosamine + NADH + H+ = UDP-N-acetylmuramate + NAD+	C04631 + C00004 + C00080 <=> C01050 + C00003	FALSE		1.1.1.158	rn00520 rn00550
	R03192	UDP-N-acetyl-3-(1-carboxyvinyl)-D-glucosamine + NADPH + H+ = UDP-N-acetylmuramate + NADP+	C04631 + C00005 + C00080 <=> C01050 + C00006	FALSE		1.1.1.158	rn00520 rn00550
	R00401	L-Alanine = D-Alanine	C00041 <=> C00133	TRUE		5.1.1.1	rn00473
	R01150	ATP + 2 D-Alanine = ADP + Orthophosphate + D-Alanyl-D-alanine	C00002 + 2 C00133 <=> C00008 + C00009 + C00993	FALSE	ddl	6.3.2.4	rn00473 rn00550
	R00289	UTP + D-Glucose 1-phosphate = Diphosphate + UDP-glucose	C00075 + C00103 <=> C00013 + C00029	FALSE		2.7.7.9	rn00040 rn00052 rn00500 rn00520
	R00291	UDP-glucose = UDP-D-galactose	C00029 <=> C00052	TRUE		5.1.3.2	rn00052 rn00520
Nucleotide synthesis pathway	R01072	L-Glutamine + 5-Phospho-alpha-D-ribose 1-diphosphate + H2O = 5-Phosphoribosylamine + Diphosphate + L-Glutamate	C00064 + C00119 + C00001 <=> C03090 + C00013 + C00025	FALSE	complement(NZ_AEYC01000070.1:50289..51881)	2.4.2.14	rn00230 rn00250
	R04144	ATP + 5-Phosphoribosylamine + Glycine = ADP + Orthophosphate + 5'-Phosphoribosylglycinamide	C00002 + C03090 + C00037 <=> C00008 + C00009 + C03838	FALSE		6.3.4.13	rn00230
	R04325	10-Formyltetrahydrofolate + 5'-Phosphoribosylglycinamide = Tetrahydrofolate + 5'-Phosphoribosyl-N-formylglycinamide	C00234 + C03838 <=> C00101 + C04376	FALSE	purN	2.1.2.2	rn00230 rn00670
	R04463	ATP + 5'-Phosphoribosyl-N-formylglycinamide + L-Glutamine + H2O =ADP + Orthophosphate +2-(Formamido)-N1-(5'-phosphoribosyl)acetamidine + L-Glutamate	C00002 + C04376 + C00064 + C00001 <=> C00008 + C00009 + C04640 + C00025	FALSE	complement(NZ_AEYC01000070.1:76768..79056)	6.3.5.3	rn00230
	R04208	ATP + 2-(Formamido)-N1-(5'-phosphoribosyl)acetamidine = ADP +Orthophosphate + Aminoimidazole ribotide	C00002 + C04640 <=> C00008 + C00009 + C03373	FALSE	complement(NZ_AEYC01000070.1:49067..50242)	6.3.3.1	rn00230
	R07404	ATP + Aminoimidazole ribotide + HCO3- = ADP + Orthophosphate +5-Carboxyamino-1-(5-phospho-D-ribosyl)imidazole	C00002 + C03373 + C00288 <=> C00008 + C00009 + C15667	FALSE		6.3.4.18	rn00230
	R07405	5-Carboxyamino-1-(5-phospho-D-ribosyl)imidazole = 1-(5-Phospho-D-ribosyl)-5-amino-4-imidazolecarboxylate	C15667 <=> C04751	TRUE		5.4.99.18	rn00230
	R04591	ATP + 1-(5-Phospho-D-ribosyl)-5-amino-4-imidazolecarboxylate + L-Aspartate = ADP + Orthophosphate + 1-(5'-Phosphoribosyl)-5-amino-4-(N-succinocarboxamide)-imidazole	C00002 + C04751 + C00049 <=> C00008 + C00009 + C04823	TRUE		6.3.2.6	rn00230
	R04559	1-(5'-Phosphoribosyl)-5-amino-4-(N-succinocarboxamide)-imidazole = Fumarate + 1-(5'-Phosphoribosyl)-5-amino-4-imidazolecarboxamide	C04823 <=> C00122 + C04677	TRUE	complement(NZ_AEYC01000070.1:85806..87239)	4.3.2.2	rn00230
	R04560	10-Formyltetrahydrofolate + 1-(5'-Phosphoribosyl)-5-amino-4-imidazolecarboxamide = Tetrahydrofolate + 1-(5'-Phosphoribosyl)-5-formamido-4-imidazolecarboxamide	C00234 + C04677 <=> C00101 + C04734	FALSE		2.1.2.3	rn00230 rn00670
	R01127	IMP + H2O = 1-(5'-Phosphoribosyl)-5-formamido-4-imidazolecarboxamide	C00130 + C00001 <=> C04734	TRUE	purH	2.1.2.3 3.5.4.10	rn00230
	R01135	GTP + IMP + L-Aspartate = GDP + Orthophosphate + N6-(1,2-Dicarboxyethyl)-AMP	C00044 + C00130 + C00049 <=> C00035 + C00009 + C03794	FALSE	complement(NZ_AEYC01000070.1:106330..107616)	6.3.4.4	rn00230 rn00250
	R01083	N6-(1,2-Dicarboxyethyl)-AMP = Fumarate + AMP	C03794 <=> C00122 + C00020	TRUE	complement(NZ_AEYC01000070.1:85806..87239)	4.3.2.2	rn00230 rn00250
	R00127	ATP + AMP = 2 ADP	C00002 + C00020 <=> 2 C00008	TRUE	NZ_AEYC01000083.1:49507..50256	2.7.4.3	rn00230
	R02017	dADP + NADP+ + H2O = NADPH + ADP	C00206 + C00006 + C00001 <=> C00005 + C00008	TRUE	NZ_AEYC01000020.1:120671..121747 or complement(NZ_AEYC01000018.1:277368..280196) or complement(NZ_AEYC01000034.1:88573..89547)	1.17.4.1	rn00230
	R01230	ATP + Xanthosine 5'-phosphate + NH3 = AMP + Diphosphate + GMP	C00002 + C00655 + C00014 <=> C00020 + C00013 + C00144	FALSE	guaA	6.3.4.1 6.3.5.2	rn00230
	R01231	ATP + Xanthosine 5'-phosphate + L-Glutamine + H2O = AMP + Diphosphate + GMP + L-Glutamate	C00002 + C00655 + C00064 + C00001 <=> C00020 + C00013 + C00144 +C00025	FALSE	guaA	6.3.5.2	rn00230
	R00332	ATP + GMP = ADP + GDP	C00002 + C00144 <=> C00008 + C00035	TRUE		2.7.4.8	rn00230
	R00330	ATP + GDP = ADP + GTP	C00002 + C00035 <=> C00008 + C00044	FALSE	ndk	2.7.4.6	rn00230
	R02019	dGDP + NADP+ + H2O = GDP + NADPH	C00361 + C00006 + C00001 <=> C00035 + C00005	TRUE	NZ_AEYC01000020.1:120671..121747 or complement(NZ_AEYC01000018.1:277368..280196) or complement(NZ_AEYC01000034.1:88573..89547)	1.17.4.1	rn00230
	R00575	2 ATP + L-Glutamine + HCO3- + H2O = 2 ADP + Orthophosphate + L-Glutamate + Carbamoyl phosphate	2 C00002 + C00064 + C00288 + C00001 <=> 2 C00008 + C00009 + C00025 + C00169	FALSE		6.3.5.5	rn00240 rn250
	R01397	Carbamoyl phosphate + L-Aspartate = Orthophosphate + N-Carbamoyl-L-aspartate	C00169 + C00049 <=> C00009 + C00438	FALSE		2.1.3.2	rn00240
	R01993	(S)-Dihydroorotate + H2O = N-Carbamoyl-L-aspartate	C00337 + C00001 <=> C00438	TRUE	pyrC	3.5.2.3	rn00240 rn250
	R01867	(S)-Dihydroorotate + Oxygen = Orotate + H2O2	C00337 + C00007 <=> C00295 + C00027	TRUE		1.3.98.1	rn00240
	R01870	Orotate + 5-Phospho-alpha-D-ribose 1-diphosphate = Orotidine 5'-phosphate + Diphosphate	C00295 + C00119 <=> C01103 + C00013	TRUE	pyrE	2.4.2.10	rn00240
	R00965	Orotidine 5'-phosphate = UMP + CO2	C01103 <=> C00105 + C00011	FALSE		4.1.1.23	rn00240
	R00158	ATP + UMP = ADP + UDP	C00002 + C00105 <=> C00008 + C00015	TRUE		2.7.4.4 2.7.4.14 2.7.4.22	rn00240
	R00156	ATP + UDP = ADP + UTP	C00002 + C00015 <=> C00008 + C00075	TRUE	ndk	2.7.4.6	rn00240
	R00571	ATP + UTP + NH3 = ADP + Orthophosphate + CTP	C00002 + C00075 + C00014 <=> C00008 + C00009 + C00063	FALSE	pyrG	6.3.4.2	rn00240
	R00573	ATP + UTP + L-Glutamine + H2O = ADP + Orthophosphate + CTP + L-Glutamate	C00002 + C00075 + C00064 + C00001 <=> C00008 + C00009 + C00063 + C00025	FALSE	pyrG	6.3.4.2	rn00240
	R00570	ATP + CDP = ADP + CTP	C00002 + C00112 <=> C00008 + C00063	TRUE	ndk	2.7.4.6	rn00240
	R00512	ATP + CMP = ADP + CDP	C00002 + C00055 <=> C00008 + C00112	TRUE		2.7.4.14 2.7.4.25	rn00240
	R02024	dCDP + NADP+ + H2O = NADPH + CDP	C00705 + C00006 + C00001 <=> C00005 + C00112	TRUE	NZ_AEYC01000020.1:120671..121747 or complement(NZ_AEYC01000018.1:277368..280196) or complement(NZ_AEYC01000034.1:88573..89547)	1.17.4.1	rn00240
	R01665	ATP + dCMP = ADP + dCDP	C00002 + C00239 <=> C00008 + C00705	TRUE		2.7.4.14 2.7.4.25	rn00240
	R01857	ATP + dGDP = ADP + dGTP	C00002 + C00361 <=> C00008 + C00286	TRUE	ndk	2.7.4.6	rn00230
	R02325	dCTP + H2O = dUTP + NH3	C00458 + C00001 <=> C00460 + C00014	FALSE	dcd	3.5.4.13	rn00240
	R02331	ATP + dUDP = ADP + dUTP	C00002 + C01346 <=> C00008 + C00460	TRUE	ndk	2.7.4.6	rn00240
	R02098	ATP + dUMP = ADP + dUDP	C00002 + C00365 <=> C00008 + C01346	TRUE	complement(NZ_AEYC01000092.1:90129..90776)	2.7.4.4 2.7.4.9	rn00240
	R06613	5,10-Methylenetetrahydrofolate + dUMP + FADH2 = Tetrahydrofolate + dTMP + FAD	C00143 + C00365 + C01352 <=> C00101 + C00364 + C00016	TRUE	thyX	2.1.1.148	rn00240
	R02094	ATP + dTMP = ADP + dTDP	C00002 + C00364 <=> C00008 + C00363	TRUE	complement(NZ_AEYC01000092.1:90129..90776)	2.7.4.9 2.7.4.12	rn00240
	R02093	ADP + dTTP = ATP + dTDP	C00008 + C00459 <=> C00002 + C00363	TRUE	ndk	2.7.4.6	rn00240
	R01126	IMP + H2O = Inosine + Orthophosphate	C00130 + C00001 <=> C00294 + C00009	FALSE		3.1.3.5	rn00230
	R01770	Inosine + H2O = Hypoxanthine + D-Ribose	C00294 + C00001 <=> C00262 + C00121	FALSE		3.2.2.1 3.2.2.2 3.2.2.8	rn00230
	R01863	Inosine + Orthophosphate = Hypoxanthine + alpha-D-Ribose1-phosphate	C00294 + C00009 <=> C00262 + C00620	TRUE		2.4.2.1 2.4.2.15	rn00230
	R01132	Hypoxanthine + 5-Phospho-alpha-D-ribose1-diphosphate = IMP + Diphosphate	C00262 + C00119 <=> C00130 + C00013	TRUE		2.4.2.8	rn00230
	R00183	AMP + H2O = Adenosine + Orthophosphate	C00020 + C00001 <=> C00212 + C00009	FALSE		3.1.3.5	rn00230
	R00185	ATP + Adenosine = ADP + AMP	C00002 + C00212 <=> C00008 + C00020	TRUE		2.7.1.20 2.7.1.74	rn00230
	R01245	Adenosine + H2O = Adenine + D-Ribose	C00212 + C00001 <=> C00147 + C00121	FALSE		3.2.2.1 3.2.2.7 3.2.2.8	rn00230
	R01561	Adenosine + Orthophosphate = Adenine + alpha-D-Ribose 1-phosphate	C00212 + C00009 <=> C00147 + C00620	TRUE		2.4.2.1	rn00230
	R00190	Adenine + 5-Phospho-alpha-D-ribose1-diphosphate = AMP + Diphosphate	C00147 + C00119 <=> C00020 + C00013	TRUE		2.4.2.7 2.4.2.8	rn00230
	R02719	Xanthosine 5'-phosphate + H2O = Xanthosine + Orthophosphate	C00655 + C00001 <=> C01762 + C00009	FALSE		3.1.3.5	rn00230
	R02297	Xanthosine + Orthophosphate = Xanthine + alpha-D-Ribose1-phosphate	C01762 + C00009 <=> C00385 + C00620	TRUE		2.4.2.1 2.4.2.-	rn00230
	R02143	Xanthosine + H2O = Xanthine + D-Ribose	C01762 + C00001 <=> C00385 + C00121	FALSE		3.2.2.1	rn00230
	R02142	Xanthine +5-Phospho-alpha-D-ribose 1-diphosphate = Xanthosine 5'-phosphate + Diphosphate	C00385 + C00119 <=> C00655 + C00013	TRUE		2.4.2.8 2.4.2.22	rn00230
	R01227	GMP + H2O = Guanosine + Orthophosphate	C00144 + C00001 <=> C00387 + C00009	FALSE		3.1.3.5	rn00230
	R02147	Guanosine + Orthophosphate = Guanine + alpha-D-Ribose 1-phosphate	C00387 + C00009 <=> C00242 + C00620	FALSE		2.4.2.1 2.4.2.15	rn00230
	R01677	Guanosine + H2O = Guanine + D-Ribose	C00387 + C00001 <=> C00242 + C00121	FALSE		3.2.2.1 3.2.2.8	rn00230
	R01229	Guanine + 5-Phospho-alpha-D-ribose1-diphosphate = GMP + Diphosphate	C00242 + C00119 <=> C00144 + C00013	TRUE		2.4.2.7 2.4.2.8 2.4.2.22	rn00230
	R02018	dUDP + NADP+ + H2O = NADPH + UDP	C01346 + C00006 + C00001 <=> C00005 + C00015	TRUE	NZ_AEYC01000020.1:120671..121747 or complement(NZ_AEYC01000018.1:277368..280196) or complement(NZ_AEYC01000034.1:88573..89547)	1.17.4.1	rn00240
	R02326	ATP + dCDP = ADP + dCTP	C00002 + C00705 <=> C00008 + C00458	TRUE	ndk	2.7.4.6	rn00240
	R01137	ATP + dADP = ADP + dATP	C00002 + C00206 <=> C00008 + C00131	TRUE	ndk	2.7.4.6	rn00230
	R01855	dGTP + H2O = dGMP + Diphosphate	C00286 + C00001 <=> C00362 + C00013	FALSE		3.6.1.19	rn00230
	R00426	GTP + H2O = GMP + Diphosphate	C00044 + C00001 <=> C00144 + C00013	FALSE		3.6.1.8 3.6.1.19	rn00230
	R00662	UTP + H2O = UMP + Diphosphate	C00075 + C00001 <=> C00105 + C00013	FALSE		3.6.1.8 3.6.1.19	rn00240
	R00963	UMP + H2O = Uridine + Orthophosphate	C00105 + C00001 <=> C00299 + C00009	FALSE		3.1.3.5	rn00230
	R00511	CMP + H2O = Cytidine + Orthophosphate	C00055 + C00001 <=> C00475 + C00009	FALSE		3.1.3.5	rn00240
	R02100	dUTP + H2O = dUMP + Diphosphate	C00460 + C00001 <=> C00365 + C00013	FALSE		3.6.1.19 3.6.1.23	rn00240
	R02090	ATP + dGMP = ADP + dGDP	C00002 + C00362 <=> C00008 + C00361	FALSE		2.7.4.8 2.7.4.12	rn00230
	R00568	CTP + H2O = UTP + NH3	C00063 + C00001 <=> C00075 + C00014	FALSE	dcd	3.5.4.13	rn00240
	R01547	ATP + dAMP = ADP + dADP	C00002 + C00360 <=> C00008 + C00206	TRUE	NZ_AEYC01000083.1:49507..50256	2.7.4.3 2.7.4.11	rn00230
Amino acid synthesis 2.L-GLU ,D-GLU,D-GLN	R00256	L-Glutamine + H2O = L-Glutamate + NH3	C00064 + C00001 <=> C00025 + C00014	FALSE		3.5.1.2 3.5.1.38 6.3.5.4 6.3.5.5	rn00250 rn00330 rn00471 rn00910
	R00260	L-Glutamate = D-Glutamate	C00025 <=> C00217	TRUE	complement(NZ_AEYC01000014.1:64384..65199)	5.1.1.3	rn00471
	R01579	D-Glutamine + H2O = D-Glutamate + NH3	C00819 + C00001 <=> C00217 + C00014	FALSE		3.5.1.2 3.5.1.35 3.5.1.38	rn00471
	R03193	ATP + UDP-N-acetylmuramate + L-Alanine = ADP + Orthophosphate +UDP-N-acetylmuramoyl-L-alanine	C00002 + C01050 + C00041 <=> C00008 + C00009 + C01212	FALSE	murC	6.3.2.8	rn00471 rn00550
	R02783	ATP + UDP-N-acetylmuramoyl-L-alanine + D-Glutamate = ADP + Orthophosphate + UDP-N-acetylmuramoyl-L-alanyl-D-glutamate	C00002 + C01212 + C00217 <=> C00008 + C00009 + C00692	FALSE		6.3.2.9	rn00471 rn00550
2.L-ARG,L-PRO	R00707	(S)-1-Pyrroline-5-carboxylate + NAD+ + 2 H2O = L-Glutamate + NADH+ H+	C03912 + C00003 + 2 C00001 <=> C00025 + C00004 + C00080	TRUE		1.5.1.12	rn00250 rn00330
	R01248	L-Proline + NAD+ = (S)-1-Pyrroline-5-carboxylate + NADH + H+	C00148 + C00003 <=> C03912 + C00004 + C00080	TRUE		1.5.1.2	rn00330
	R00259	Acetyl-CoA + L-Glutamate = CoA + N-Acetyl-L-glutamate	C00024 + C00025 <=> C00010 + C00624	FALSE		2.3.1.1	rn00330
	R02649	ATP + N-Acetyl-L-glutamate = ADP + N-Acetyl-L-glutamate5-phosphate	C00002 + C00624 <=> C00008 + C04133	FALSE	complement(NZ_AEYC01000076.1:7205..8122)	2.7.2.8	rn00330
	R03443	-Acetyl-L-glutamate 5-phosphate + NADPH + H+ = N-Acetyl-L-glutamate 5-semialdehyde + Orthophosphate + NADP+	C04133 + C00005 + C00080 <=> C01250 + C00009 + C00006	FALSE	argC	1.2.1.38	rn00330
	R02283	N-Acetylornithine + 2-Oxoglutarate = N-Acetyl-L-glutamate5-semialdehyde + L-Glutamate	C00437 + C00026 <=> C01250 + C00025	TRUE	complement(NZ_AEYC01000076.1:6015..7205)	2.6.1.11	rn00330
	R02282	N-Acetylornithine + L-Glutamate = L-Ornithine +N-Acetyl-L-glutamate	C00437 + C00025 <=> C00077 + C00624	TRUE	argJ	2.3.1.35	rn00330
	R00245	L-Glutamate 5-semialdehyde + NAD+ + H2O = L-Glutamate + NADH + H+	C01165 + C00003 + C00001 <=> C00025 + C00004 + C00080	TRUE		1.5.1.12	rn00330
	R00667	L-Ornithine + 2-Oxoglutarate = L-Glutamate 5-semialdehyde +L-Glutamate	C00077 + C00026 <=> C01165 + C00025	FALSE		2.6.1.13	rn00330
	R00671	L-Ornithine = L-Proline + NH3	C00077 <=> C00148 + C00014	FALSE		4.3.1.12	rn00330
	R00239	ATP + L-Glutamate = ADP + L-Glutamyl 5-phosphate	C00002 + C00025 <=> C00008 + C03287	FALSE		2.7.2.11	rn00330
	R03313	L-Glutamate 5-semialdehyde + Orthophosphate + NADP+ = L-Glutamyl5-phosphate + NADPH + H+	C01165 + C00009 + C00006 <=> C03287 + C00005 + C00080	TRUE	complement(NZ_AEYC01000019.1:287262..288608)	1.2.1.41	rn00330
	R01398	Carbamoyl phosphate + L-Ornithine = Orthophosphate + L-Citrulline	C00169 + C00077 <=> C00009 + C00327	FALSE		2.1.3.3	rn00330
	R01954	ATP + L-Citrulline + L-Aspartate = AMP + Diphosphate +N-(L-Arginino)succinate	C00002 + C00327 + C00049 <=> C00020 + C00013 + C03406	FALSE	complement(NZ_AEYC01000066.1:67533..68984)	6.3.4.5	rn00250 rn00330
	R01086	N-(L-Arginino)succinate = Fumarate + L-Arginine	C03406 <=> C00122 + C00062	FALSE		4.3.2.1	rn00250 rn00330
3.L-ALA,L-ASP,L-ASN,L-GLU	R00578	ATP + L-Aspartate + L-Glutamine + H2O = AMP + Diphosphate + L-Asparagine + L-Glutamate	C00002 + C00049 + C00064 + C00001 <=> C00020 + C00013 + C00152 + C00025	FALSE		6.3.5.4	rn00250 rn00910
	R00485	L-Asparagine + H2O = L-Aspartate + NH3	C00152 + C00001 <=> C00049 + C00014	FALSE		3.5.1.1 3.5.1.38	rn00250 rn00460 rn00910
	R00483	ATP + L-Aspartate + NH3 = AMP + Diphosphate + L-Asparagine	C00002 + C00049 + C00014 <=> C00020 + C00013 + C00152	FALSE		6.3.1.1 6.3.5.4	rn00250 rn00460 rn00910
	R00369	L-Alanine + Glyoxylate = Pyruvate + Glycine	C00041 + C00048 <=> C00022 + C00037	FALSE		2.6.1.44	rn00250
	R00355	L-Aspartate + 2-Oxoglutarate = Oxaloacetate + L-Glutamate	C00049 + C00026 <=> C00036 + C00025	TRUE	NZ_AEYC01000092.1:39551..40780 or complement(NZ_AEYC01000088.1:123824..125062) or NZ_AEYC01000038.1:62797..64023 or complement(NZ_AEYC01000022.1:36426..37646)	2.6.1.1	rn00250 rn00710
4.L-LYS	R00480	ATP + L-Aspartate = ADP + 4-Phospho-L-aspartate	C00002 + C00049 <=> C00008 + C03082	FALSE	NZ_AEYC01000030.1:34769..35542	2.7.2.4	rn00260 rn00270 rn00300
	R02291	4-Phospho-L-aspartate + NADPH + H+ = L-Aspartate 4-semialdehyde + Orthophosphate + NADP+	C03082 + C00005 + C00080 <=> C00441 + C00009 + C00006	FALSE		1.2.1.11	rn00260 rn00270 rn00300
	R02292	L-Aspartate 4-semialdehyde + Pyruvate = L-2,3-Dihydrodipicolinate + 2 H2O	C00441 + C00022 <=> C03340 + 2 C00001	FALSE	NZ_AEYC01000034.1:2334..3263	4.2.1.52	rn00300
	R04198	2,3,4,5-Tetrahydrodipicolinate + NAD+ = L-2,3-Dihydrodipicolinate+ NADH + H+	C03972 + C00003 <=> C03340 + C00004 + C00080	TRUE	NZ_AEYC01000004.1:14966..15718	1.3.1.26	rn00300
	R04365	Succinyl-CoA + 2,3,4,5-Tetrahydrodipicolinate + H2O = CoA +N-Succinyl-2-L-amino-6-oxoheptanedioate	C00091 + C03972 + C00001 <=> C00010 + C04462	FALSE		2.3.1.117	rn00300
	R04475	N-Succinyl-LL-2,6-diaminoheptanedioate + 2-Oxoglutarate =N-Succinyl-2-L-amino-6-oxoheptanedioate + L-Glutamate	C04421 + C00026 <=> C04462 + C00025	TRUE		2.6.1.17	rn00300
	R02734	N-Succinyl-LL-2,6-diaminoheptanedioate + H2O = Succinate +LL-2,6-Diaminoheptanedioate	C04421 + C00001 <=> C00042 + C00666	FALSE	complement(NZ_AEYC01000015.1:4160..5236)	3.5.1.18	rn00300
	R02735	LL-2,6-Diaminoheptanedioate = meso-2,6-Diaminoheptanedioate	C00666 <=> C00680	TRUE		5.1.1.7	rn00300
	R00451	meso-2,6-Diaminoheptanedioate = L-Lysine + CO2	C00680 <=> C00047 + C00011	FALSE		4.1.1.20	rn00300
5.L-GLY,L-SER,L-THR	R01773	L-Homoserine + NAD+ = L-Aspartate 4-semialdehyde + NADH + H+	C00263 + C00003 <=> C00441 + C00004 + C00080	TRUE	NZ_AEYC01000001.1:160937..162241	1.1.1.3	rn00260 rn00270 rn00300
	R01771	ATP + L-Homoserine = ADP + O-Phospho-L-homoserine	C00002 + C00263 <=> C00008 + C01102	FALSE		2.7.1.39	rn00260
	R01466	O-Phospho-L-homoserine + H2O = L-Threonine + Orthophosphate	C01102 + C00001 <=> C00188 + C00009	FALSE	complement(NZ_AEYC01000070.1:87860..89131) or NZ_AEYC01000019.1:278826..280094	4.2.3.1	rn00260
	R00751	L-Threonine = Glycine + Acetaldehyde	C00188 <=> C00037 + C00084	TRUE		4.1.2.5	rn00260
	R01513	3-Phospho-D-glycerate + NAD+ = 3-Phosphonooxypyruvate + NADH + H+	C00197 + C00003 <=> C03232 + C00004 + C00080	TRUE		1.1.1.95	rn00260 rn00680
	R04173	O-Phospho-L-serine + 2-Oxoglutarate = 3-Phosphonooxypyruvate + L-Glutamate	C01005 + C00026 <=> C03232 + C00025	TRUE	argD	2.6.1.52	rn00260 rn00680
	R00582	O-Phospho-L-serine + H2O = L-Serine + Orthophosphate	C01005 + C00001 <=> C00065 + C00009	FALSE		3.1.3.3	rn00260 rn00680
	R00588	L-Serine + Glyoxylate = Hydroxypyruvate + Glycine	C00065 + C00048 <=> C00168 + C00037	TRUE		2.6.1.45	rn00260 rn00680
	R00945	Tetrahydrofolate+ L-Serine = 5,10-Methylenetetrahydrofolate + Glycine + H2O	C00101 + C00065 <=> C00143 + C00037 + C00001	FALSE	glyA	2.1.2.1	rn00260 rn00460 rn00670 rn00680
	R09099	L-Serine + 5,6,7,8-Tetrahydromethanopterin = 5,10-Methylenetetrahydromethanopterin + Glycine + H2O	C00065 + C01217 <=> C04377 + C00037 + C00001	TRUE	glyA	2.1.2.1	rn00680
	R00891	L-Serine + Hydrogen sulfide = L-Cysteine + H2O	C00065 + C00283 <=> C00097 + C00001	FALSE		4.2.1.22	rn00260
6.L-CYS,L-MET	R00586	L-Serine + Acetyl-CoA = O-Acetyl-L-serine + CoA	C00065 + C00024 <=> C00979 + C00010	FALSE		2.3.1.30	rn00270 rn00920
	R00897	O-Acetyl-L-serine + Hydrogen sulfide = L-Cysteine + Acetate	C00979 + C00283 <=> C00097 + C00033	FALSE		2.5.1.47 2.5.1.65	rn00270 rn00920
	R03132	O-Acetyl-L-serine + Thiosulfate = S-Sulfo-L-cysteine + Acetate	C00979 + C00320 <=> C05824 + C00033	FALSE		2.5.1.47 2.5.1.48	rn00270
	R08632	L-Cystathionine = L-Cysteine + 2-Aminobut-2-enoate	C02291 <=> C00097 + C17234	TRUE	NZ_AEYC01000001.1:311535..312641	4.4.1.1	not exist
	R08637	2-Aminobut-2-enoate + H2O = 2-Oxobutanoate + NH3	C17234 + C00001 <=> C00109 + C00014	TRUE	NZ_AEYC01000001.1:311535..312641	4.4.1.1 4.4.1.2 4.4.1.11	not exist
	R01286	L-Cystathionine + H2O = L-Homocysteine + NH3 + Pyruvate	C02291 + C00001 <=> C00155 + C00014 + C00022	FALSE		4.4.1.8	rn00270
	R01290	L-Cystathionine + H2O = L-Serine + L-Homocysteine	C02291 + C00001 <=> C00065 + C00155	FALSE		4.2.1.22	rn00260 rn00270
	R00650	S-Adenosyl-L-methionine + L-Homocysteine = S-Adenosyl-L-homocysteine + L-Methionine	C00019 + C00155 <=> C00021 + C00073	FALSE	mmuM	2.1.1.10	rn00270
	R00946	5-Methyltetrahydrofolate + L-Homocysteine = Tetrahydrofolate + L-Methionine	C00440 + C00155 <=> C00101 + C00073	FALSE		2.1.1.13	rn00270 rn00670
	R04405	5-Methyltetrahydropteroyltri-L-glutamate + L-Homocysteine = Tetrahydropteroyltri-L-glutamate + L-Methionine	C04489 + C00155 <=> C04144 + C00073	FALSE	complement(NZ_AEYC01000039.1:34861..37176) or complement(NZ_AEYC01000008.1:153020..155296)	2.1.1.14	rn00270
7.L-VAL,L-LEU,L-ILE	R08648	Pyruvate + 2-Oxobutanoate = (S)-2-Aceto-2-hydroxybutanoate + CO2	C00022 + C00109 <=> C06006 + C00011	FALSE	NZ_AEYC01000083.1:41224..42981 or NZ_AEYC01000001.1:285399..285905 or NZ_AEYC01000001.1:283645..285390	2.2.1.6	not exist
	R05069	(S)-2-Aceto-2-hydroxybutanoate =(R)-3-Hydroxy-3-methyl-2-oxopentanoate	C06006 <=> C14463	TRUE	NZ_AEYC01000001.1:286052..287047 or NZ_AEYC01000088.1:411799..412812	1.1.1.86 5.4.99.3	rn00290
	R05068	(R)-2,3-Dihydroxy-3-methylpentanoate + NADP+ =(R)-3-Hydroxy-3-methyl-2-oxopentanoate + NADPH + H+	C06007 + C00006 <=> C14463 + C00005 + C00080	TRUE	NZ_AEYC01000001.1:286052..287047 or NZ_AEYC01000088.1:411799..412812	1.1.1.86	rn00290
	R05070	(R)-2,3-Dihydroxy-3-methylpentanoate = (S)-3-Methyl-2-oxopentanoicacid + H2O	C06007 <=> C00671 + C00001	FALSE	NZ_AEYC01000023.1:47115..48809 or NZ_AEYC01000021.1:57863..59557 or complement(NZ_AEYC01000020.1:121967..123667) or complement(NZ_AEYC01000001.1:280402..282246)	4.2.1.9	rn00290
	R02199	(S)-3-Methyl-2-oxopentanoic acid +L-Glutamate = L-Isoleucine + 2-Oxoglutarate	C00671 + C00025 <=> C00407 + C00026	FALSE		2.6.1.42	rn00280 rn00290 rn00966
	R00226	(S)-2-Acetolactate + CO2 = 2 Pyruvate	C06010 + C00011 <=> 2 C00022	TRUE	NZ_AEYC01000083.1:41224..42981 or NZ_AEYC01000001.1:285399..285905 or NZ_AEYC01000001.1:283645..285390	2.2.1.6	rn00660
	R04439	(R)-2,3-Dihydroxy-3-methylbutanoate + NADP+ = (S)-2-Acetolactate +NADPH + H+	C04272 + C00006 <=> C06010 + C00005 + C00080	TRUE	NZ_AEYC01000001.1:286052..287047 or NZ_AEYC01000088.1:411799..412812	1.1.1.86	not exist
	R04441	(R)-2,3-Dihydroxy-3-methylbutanoate = 3-Methyl-2-oxobutanoic acid + H2O	C04272 <=> C00141 + C00001	FALSE	NZ_AEYC01000023.1:47115..48809 or NZ_AEYC01000021.1:57863..59557 or complement(NZ_AEYC01000020.1:121967..123667) or complement(NZ_AEYC01000001.1:280402..282246)	4.2.1.9	rn00290
	R01214	3-Methyl-2-oxobutanoic acid + L-Glutamate = L-Valine + 2-Oxoglutarate	C00141 + C00025 <=> C00183 + C00026	FALSE		2.6.1.6 2.6.1.42	rn00280 rn00290 rn00770 rn00966
	R01215	L-Valine + Pyruvate = 3-Methyl-2-oxobutanoic acid + L-Alanine	C00183 + C00022 <=> C00141 + C00041	TRUE		2.6.1.66	rn00290
	R01213	Acetyl-CoA + 3-Methyl-2-oxobutanoicacid + H2O = (2S)-2-Isopropylmalate + CoA	C00024 + C00141 + C00001 <=> C02504 + C00010	FALSE		2.3.3.13	rn00290 rn00620
	R03968	(2S)-2-Isopropylmalate = 2-Isopropylmaleate + H2O	C02504 <=> C02631 + C00001	TRUE		4.2.1.33	rn00290
	R04001	(2R,3S)-3-Isopropylmalate = 2-Isopropylmaleate + H2O	C04411 <=> C02631 + C00001	TRUE		4.2.1.33	rn00290
	R04426	(2R,3S)-3-Isopropylmalate + NAD+ = (2S)-2-Isopropyl-3-oxosuccinate+ NADH + H+	C04411 + C00003 <=> C04236 + C00004 + C00080	TRUE		1.1.1.85	rn00290
	R01652	(2S)-2-Isopropyl-3-oxosuccinate = 4-Methyl-2-oxopentanoate + CO2	C04236 <=> C00233 + C00011	FALSE			rn00290
	R01090	L-Leucine + 2-Oxoglutarate = 4-Methyl-2-oxopentanoate + L-Glutamate	C00123 + C00026 <=> C00233 + C00025	TRUE		2.6.1.6 2.6.1.42 2.6.1.67	rn00280 rn00290 rn00966
8.L-HIS	R01071	ATP + 5-Phospho-alpha-D-ribose 1-diphosphate = 1-(5-Phospho-D-ribosyl)-ATP + Diphosphate	C00002 + C00119 <=> C02739 + C00013	FALSE	hisG	2.4.2.17	rn00340
	R04035	1-(5-Phospho-D-ribosyl)-ATP + H2O = Phosphoribosyl-AMP + Diphosphate	C02739 + C00001 <=> C02741 + C00013	FALSE		3.6.1.31	rn00340
	R04037	Phosphoribosyl-AMP + H2O = 5-(5-Phospho-D-ribosylaminoformimino)-1-(5-phosphoribosyl)-imidazole-4-carboxamide	C02741 + C00001 <=> C04896	FALSE	hisI	3.5.4.19	rn00340
	R04640	5-(5-Phospho-D-ribosylaminoformimino)-1-(5-phosphoribosyl)-imidazole-4-carboxamide = N-(5'-Phospho-D-1'-ribulosylformimino)-5-amino-1-(5''-phospho-D-ribosyl)-4-imidazolecarboxamide	C04896 <=> C04916	TRUE	NZ_AEYC01000004.1:141212..141943	5.3.1.16	rn00340
	R04558	N-(5'-Phospho-D-1'-ribulosylformimino)-5-amino-1-(5''-phospho-D-ribosyl)-4-imidazolecarboxamide + L-Glutamine = D-erythro-1-(Imidazol-4-yl)glycerol 3-phosphate + 1-(5'-Phosphoribosyl)-5-amino-4-imidazolecarboxamide + L-Glutamate	C04916 + C00064 <=> C04666 + C04677 + C00025	FALSE		2.4.2.- 4.1.3.-	rn00340
	R03457	D-erythro-1-(Imidazol-4-yl)glycerol 3-phosphate = 3-(Imidazol-4-yl)-2-oxopropyl phosphate + H2O	C04666 <=> C01267 + C00001	FALSE		4.2.1.19	rn00340
	R03243	L-Histidinol phosphate + 2-Oxoglutarate = 3-(Imidazol-4-yl)-2-oxopropyl phosphate + L-Glutamate	C01100 + C00026 <=> C01267 + C00025	TRUE	NZ_AEYC01000004.1:131214..132173	2.6.1.9	rn00340
	R03013	L-Histidinol phosphate + H2O = L-Histidinol + Orthophosphate	C01100 + C00001 <=> C00860 + C00009	FALSE		3.1.3.15	rn00340
	R01158	L-Histidinol + 2 NAD+ + H2O = L-Histidine + 2 NADH + 2 H+	C00860 + 2 C00003 + C00001 <=> C00135 + 2 C00004 + 2 C00080	TRUE	hisD	1.1.1.23	not exist
9.L-PHE,L-TRP,L-TYR	R01826	Phosphoenolpyruvate + D-Erythrose 4-phosphate + H2O = 2-Dehydro-3-deoxy-D-arabino-heptonate 7-phosphate + Orthophosphate	C00074 + C00279 + C00001 <=> C04691 + C00009	FALSE		2.5.1.54	rn00400
	R03083	2-Dehydro-3-deoxy-D-arabino-heptonate 7-phosphate = 3-Dehydroquinate + Orthophosphate	C04691 <=> C00944 + C00009	FALSE	NZ_AEYC01000001.1:86532..87635 or complement(NZ_AEYC01000054.1:43256..44365) or NZ_AEYC01000023.1:78792..79892	4.2.3.4	rn00400
	R03084	3-Dehydroquinate = 3-Dehydroshikimate + H2O	C00944 <=> C02637 + C00001	TRUE		4.2.1.10	rn00400
	R02413	Shikimate + NADP+ = 3-Dehydroshikimate + NADPH + H+	C00493 + C00006 <=> C02637 + C00005 + C00080	TRUE	aroE	1.1.1.25 1.1.1.282	rn00400
	R02412	ATP + Shikimate = ADP + Shikimate 3-phosphate	C00002 + C00493 <=> C00008 + C03175	FALSE		2.7.1.71	rn00400
	R03460	Phosphoenolpyruvate + Shikimate 3-phosphate = Orthophosphate +5-O-(1-Carboxyvinyl)-3-phosphoshikimate	C00074 + C03175 <=> C00009 + C01269	TRUE	complement(NZ_AEYC01000001.1:5879..7147)	2.5.1.19	rn00400
	R01714	5-O-(1-Carboxyvinyl)-3-phosphoshikimate = Chorismate +Orthophosphate	C01269 <=> C00251 + C00009	FALSE	complement(NZ_AEYC01000054.1:44984..46177)	4.2.3.5	rn00400
	R01715	Chorismate = Prephenate	C00251 <=> C00254	TRUE		5.4.99.5	rn00400
	R01373	Prephenate = Phenylpyruvate + H2O + CO2	C00254 <=> C00166 + C00001 + C00011	TRUE		4.2.1.51 4.2.1.91	rn00400
	R00694	L-Phenylalanine + 2-Oxoglutarate = Phenylpyruvate + L-Glutamate	C00079 + C00026 <=> C00166 + C00025	TRUE	[NZ_AEYC01000092.1:39551..40780 or complement(NZ_AEYC01000088.1:123824..125062) or NZ_AEYC01000038.1:62797..64023 or complement(NZ_AEYC01000022.1:36426..37646)] or [NZ_AEYC01000004.1:131214..132173] or [NZ_AEYC01000092.1:39551..40780 or complement(NZ_AEYC01000088.1:123824..125062) or NZ_AEYC01000038.1:62797..64023 or complement(NZ_AEYC01000022.1:36426..37646)]	2.6.1.1 2.6.1.5 2.6.1.9 2.6.1.57	rn00360 rn00400 rn00960
	R01728	Prephenate + NAD+ = 3-(4-Hydroxyphenyl)pyruvate + CO2 + NADH + H+	C00254 + C00003 <=> C01179 + C00011 + C00004 + C00080	FALSE	complement(NZ_AEYC01000029.1:108522..109523)	1.3.1.12	rn00400 rn00401
	R00734	L-Tyrosine + 2-Oxoglutarate = 3-(4-Hydroxyphenyl)pyruvate + L-Glutamate	C00082 + C00026 <=> C01179 + C00025	TRUE	[NZ_AEYC01000092.1:39551..40780 or complement(NZ_AEYC01000088.1:123824..125062) or NZ_AEYC01000038.1:62797..64023 or complement(NZ_AEYC01000022.1:36426..37646)] or [NZ_AEYC01000004.1:131214..132173] or [NZ_AEYC01000092.1:39551..40780 or complement(NZ_AEYC01000088.1:123824..125062) or NZ_AEYC01000038.1:62797..64023 or complement(NZ_AEYC01000022.1:36426..37646)]	2.6.1.1 2.6.1.5 2.6.1.9 2.6.1.57	rn00130 rn00350 rn00400 rn00401 rn00950
	R00986	Chorismate + L-Glutamine = Anthranilate + Pyruvate + L-Glutamate	C00251 + C00064 <=> C00108 + C00022 + C00025	FALSE	NZ_AEYC01000004.1:143818..145395	4.1.3.27	rn00400
	R00985	Chorismate + NH3 = Anthranilate + Pyruvate + H2O	C00251 + C00014 <=> C00108 + C00022 + C00001	FALSE	NZ_AEYC01000004.1:143818..145395	4.1.3.27	rn00400
	R01073	Anthranilate +5-Phospho-alpha-D-ribose 1-diphosphate = N-(5-Phospho-D-ribosyl)anthranilate + Diphosphate	C00108 + C00119 <=> C04302 + C00013	TRUE		2.4.2.18	rn00400
	R03509	N-(5-Phospho-D-ribosyl)anthranilate =1-(2-Carboxyphenylamino)-1-deoxy-D-ribulose 5-phosphate	C04302 <=> C01302	TRUE		5.3.1.24	rn00400
	R03508	1-(2-Carboxyphenylamino)-1-deoxy-D-ribulose 5-phosphate =Indoleglycerol phosphate + CO2 + H2O	C01302 <=> C03506 + C00011 + C00001	TRUE	trpC	4.1.1.48	rn00400
	R02722	L-Serine + Indoleglycerol phosphate = L-Tryptophan +D-Glyceraldehyde 3-phosphate + H2O	C00065 + C03506 <=> C00078 + C00118 + C00001	FALSE	NZ_AEYC01000088.1:315650..317014 or complement(NZ_AEYC01000023.1:105113..106303)	4.2.1.20	rn00260 rn00400
Pyruvate metabolism	R00209	Pyruvate + CoA + NAD+ = Acetyl-CoA + CO2 + NADH + H+	C00022 + C00010 + C00003 <=> C00024 + C00011 + C00004 + C00080	FALSE	NZ_AEYC01000023.1:41338..41667 or NZ_AEYC01000019.1:16163..17533	1.2.4.1 1.8.1.4 2.3.1.12	not exist
	R00235	ATP + Acetate + CoA = AMP + Diphosphate + Acetyl-CoA	C00002 + C00033 + C00010 <=> C00020 + C00013 + C00024	FALSE	NZ_AEYC01000066.1:96373..98328 or complement(NZ_AEYC01000030.1:89420..91402)	6.2.1.1	rn00010 rn00680 rn00720
	R00710	Acetaldehyde + NAD+ + H2O = Acetate + NADH + H+	C00084 + C00003 + C00001 <=> C00033 + C00004 + C00080	TRUE		1.2.1.3 1.2.1.5	rn00010 rn00620
	R00199	ATP + Pyruvate + H2O = AMP + Phosphoenolpyruvate + Orthophosphate	C00002 + C00022 + C00001 <=> C00020 + C00074 + C00009	FALSE		2.7.9.2	rn00620 rn00680 rn00720
	R00197	(R)-Lactate + 2 Ferricytochrome c = Pyruvate + 2 Ferrocytochrome c+ 2 H+	C00256 + 2 C00125 <=> C00022 + 2 C00126 + 2 C00080	TRUE		1.1.2.4	rn00620
	R00196	(S)-Lactate + 2 Ferricytochrome c = Pyruvate + 2 Ferrocytochrome c+ 2 H+	C00186 + 2 C00125 <=> C00022 + 2 C00126 + 2 C00080	TRUE		1.1.2.3	rn00620
	R00214	(S)-Malate + NAD+ = Pyruvate + CO2 + NADH + H+	C00149 + C00003 <=> C00022 + C00011 + C00004 + C00080	FALSE		1.1.1.38 1.1.1.39	rn00620 rn00710
	R01736	(R)-S-Lactoylglutathione + H2O = Glutathione + (R)-Lactate	C03451 + C00001 <=> C00051 + C00256	FALSE		3.1.2.6	rn00620
	R03145	NAD+ + Pyruvate + H2O = NADH + H+ + Acetate + CO2	C00003 + C00022 + C00001 <=> C00004 + C00080 + C00033 + C00011	TRUE		1.2.5.1	rn00620
	R00319	(S)-Lactate + Oxygen = Acetate + CO2 + H2O	C00186 + C00007 <=> C00033 + C00011 + C00001	FALSE		1.13.12.4	rn00620
	R00361	(S)-Malate + Acceptor = Oxaloacetate + Reduced acceptor	C00149 + C00028 <=> C00036 + C00030	TRUE		1.1.5.4	not exist
	R00238	2 Acetyl-CoA = CoA + Acetoacetyl-CoA	2 C00024 <=> C00010 + C00332	TRUE	complement(NZ_AEYC01000088.1:423760..424932) or complement(NZ_AEYC01000088.1:106778..107956) or NZ_AEYC01000076.1:69490..69840 or complement(NZ_AEYC01000072.1:37204..38487) or complement(NZ_AEYC01000066.1:38264..38869) or NZ_AEYC01000063.1:141962..143170 or NZ_AEYC01000018.1:27183..28394 or NZ_AEYC01000017.1:17231..18451 or complement(NZ_AEYC01000001.1:440887..441744) or NZ_AEYC01000001.1:220457.…	2.3.1.9	rn00071 rn00072 rn00280 rn00310 rn00362 rn00380 rn00620 rn00630 rn00640 rn00650 rn00720 rn000900
	R00742	ATP + Acetyl-CoA + HCO3- = ADP + Orthophosphate + Malonyl-CoA	C00002 + C00024 + C00288 <=> C00008 + C00009 + C00083	FALSE		6.4.1.2	rn00253 rn00620 rn00640 rn00720
Glyoxylate metabolism pathway	R00479	Isocitrate = Succinate + Glyoxylate	C00311 <=> C00042 + C00048
	R00472	Acetyl-CoA + H2O + Glyoxylate = (S)-Malate + CoA	C00024 + C00001 + C00048 <=> C00149 + C00010
Gluconeogenesis	R00344	ATP + Pyruvate + HCO3- = ADP + Orthophosphate + Oxaloacetate	C00002 + C00022 + C00288 <=> C00008 + C00009 + C00036	TRUE	NZ_AEYC01000001.1:332438..335815	6.4.1.1	rn00020 rn00620 rn00720
	R00431	GTP + Oxaloacetate = GDP + Phosphoenolpyruvate + CO2	C00044 + C00036 <=> C00035 + C00074 + C00011	FALSE	NZ_AEYC01000072.1:3977..5791 or NZ_AEYC01000018.1:64046..65890	4.1.1.32	rn00010 rn00020 rn00620
	R00762	D-Fructose 1,6-bisphosphate + H2O = D-Fructose 6-phosphate + Orthophosphate	C00354 + C00001 <=> C00085 + C00009	FALSE	glpX	3.1.3.11	rn00680 rn00710
PPP	R00835	D-Glucose 6-phosphate + NADP+ = D-Glucono-1,5-lactone 6-phosphate + NADPH + H+	C00092 + C00006 <=> C01236 + C00005 + C00080	FALSE	NZ_AEYC01000088.1:85119..86564	1.1.1.49	not exist
	R02035	D-Glucono-1,5-lactone 6-phosphate + H2O = 6-Phospho-D-gluconate	C01236 + C00001 <=> C00345	FALSE		3.1.1.31	rn00030
	R01528	6-Phospho-D-gluconate + NADP+ = D-Ribulose 5-phosphate + CO2 +NADPH + H+	C00345 + C00006 <=> C00199 + C00011 + C00005 + C00080	FALSE	NZ_AEYC01000008.1:210011..211450	1.1.1.44	rn00030 rn00480
	R01056	D-Ribose 5-phosphate = D-Ribulose 5-phosphate	C00117 <=> C00199	FALSE		5.3.1.6	rn00030 rn00710
	R01529	D-Ribulose 5-phosphate = D-Xylulose 5-phosphate	C00199 <=> C00231	FALSE	complement(NZ_AEYC01000048.1:64695..65375)	5.1.3.1	rn00030 rn00040 rn00710
	R01641	Sedoheptulose 7-phosphate + D-Glyceraldehyde 3-phosphate = D-Ribose 5-phosphate + D-Xylulose 5-phosphate	C05382 + C00118 <=> C00117 + C00231	TRUE	NZ_AEYC01000048.1:28963..31059 or NZ_AEYC01000023.1:387819..389669	2.2.1.1	rn00030 rn00710
	R08575	Sedoheptulose 7-phosphate + D-Glyceraldehyde 3-phosphate = D-Erythrose 4-phosphate + D-Fructose 6-phosphate	C05382 + C00118 <=> C00279 + C00085	TRUE	NZ_AEYC01000088.1:81321..82406	2.2.1.2	not exist
	R01067	D-Fructose 6-phosphate + D-Glyceraldehyde 3-phosphate = D-Erythrose 4-phosphate + D-Xylulose 5-phosphate	C00085 + C00118 <=> C00279 + C00231	TRUE	NZ_AEYC01000048.1:28963..31059 or NZ_AEYC01000023.1:387819..389669	2.2.1.1	rn00710
	R01737	ATP + D-Gluconic acid = ADP + 6-Phospho-D-gluconate	C00002 + C00257 <=> C00008 + C00345	TRUE		2.7.1.12	rn00030
	R01519	D-Glucono-1,5-lactone + H2O = D-Gluconic acid	C00198 + C00001 <=> C00257	TRUE		3.1.1.17	rn00030
	R02036	6-Phospho-D-gluconate = 2-Dehydro-3-deoxy-6-phospho-D-gluconate +H2O	C00345 <=> C04442 + C00001	FALSE	NZ_AEYC01000018.1:297101..298948	4.2.1.12	rn00030
	R01541	ATP + 2-Dehydro-3-deoxy-D-gluconate = ADP +2-Dehydro-3-deoxy-6-phospho-D-gluconate	C00002 + C00204 <=> C00008 + C04442	FALSE		2.7.1.45	rn00030 rn00040
	R05605	2-Dehydro-3-deoxy-6-phospho-D-gluconate = D-Glyceraldehyde3-phosphate + Pyruvate	C04442 <=> C00118 + C00022	FALSE		4.1.2.14 4.1.2.-	rn00030 rn00040
	R01051	ATP + D-Ribose = ADP + D-Ribose 5-phosphate	C00002 + C00121 <=> C00008 + C00117	FALSE		2.7.1.15	rn00030
	R01049	ATP + D-Ribose 5-phosphate = AMP + 5-Phospho-alpha-D-ribose1-diphosphate	C00002 + C00117 <=> C00020 + C00119	FALSE	NZ_AEYC01000096.1:54303..55283	2.7.6.1	rn00030 rn00230
	R01066	2-Deoxy-D-ribose 5-phosphate = D-Glyceraldehyde 3-phosphate +Acetaldehyde	C00673 <=> C00118 + C00084	FALSE		4.1.2.4	rn00030
	R02750	Deoxyribose + ATP = 2-Deoxy-D-ribose 5-phosphate + ADP	C01801 + C00002 <=> C00673 + C00008	FALSE		2.7.1.15	rn00030
TCA	R00351	Acetyl-CoA + H2O + Oxaloacetate = Citrate + CoA	C00024 + C00001 + C00036 <=> C00158 + C00010	TRUE	NZ_AEYC01000088.1:352433..353575 or complement(NZ_AEYC01000039.1:37575..38693) or complement(NZ_AEYC01000034.1:122048..123175)	2.3.3.1 2.3.3.3	rn00020 rn00630
	R01324	Citrate = Isocitrate	C00158 <=> C00311	FALSE		4.2.1.3	not exist
	R00267	Isocitrate + NAD+ = 2-Oxoglutarate + CO2 + NADH + H+	C00311 + C00003 <=> C00026 + C00011 + C00004 + C00080	FALSE	complement(NZ_AEYC01000094.1:62798..64018)	1.1.1.42	rn00480 rn00720
	R08549	2-Oxoglutarate + CoA + NAD+ = Succinyl-CoA + CO2 + NADH + H+	C00026 + C00010 + C00003 <=> C00091 + C00011 + C00004 + C00080	TRUE	NZ_AEYC01000023.1:41338..41667 or NZ_AEYC01000019.1:16163..17533	1.2.4.2 1.8.1.4 2.3.1.61	rn00020
	R00405	ATP + Succinate + CoA = ADP + Orthophosphate + Succinyl-CoA	C00002 + C00042 + C00010 <=> C00008 + C00009 + C00091	FALSE	sucC or complement(NZ_AEYC01000095.1:18421..19305)	6.2.1.5	rn00020 rn00640 rn00720
	R00408	Succinate + FAD = FADH2 + Fumarate	C00042 + C00016 <=> C01352 + C00122	FALSE	sdhB or complement(NZ_AEYC01000050.1:2682..3422)	1.3.99.1	rn00650 rn00720
	R01082	(S)-Malate = Fumarate + H2O	C00149 <=> C00122 + C00001	TRUE	fumC	4.2.1.2	rn00020 rn00720
	R00342	(S)-Malate + NAD+ = Oxaloacetate + NADH + H+	C00149 + C00003 <=> C00036 + C00004 + C00080	TRUE	complement(NZ_AEYC01000007.1:141023..142009)	1.1.1.37 1.1.1.299	rn00020 rn00620 rn00630 rn00680 rn00710 rn00720
EMP	R00299	ATP + D-Glucose = ADP + D-Glucose 6-phosphate	C00002 + C00031 <=> C00008 + C00092	TRUE		2.7.1.1 2.7.1.2	rn00521 rn00524
	R08639	D-Glucose 1-phosphate = D-Glucose 6-phosphate	C00103 <=> C00092	TRUE		5.4.2.2 5.4.2.5	rn00521
	R00771	D-Glucose 6-phosphate = D-Fructose 6-phosphate	C00092 <=> C00085	FALSE	NZ_AEYC01000088.1:82436..84091	5.3.1.9	not exist
	R00756	ATP + D-Fructose 6-phosphate = ADP + D-Fructose 1,6-bisphosphate	C00002 + C00085 <=> C00008 + C00354	TRUE	complement(NZ_AEYC01000018.1:332884..333909)	2.7.1.11	not exist
	R00767	CTP + D-Fructose 6-phosphate = CDP + D-Fructose 1,6-bisphosphate	C00063 + C00085 <=> C00112 + C00354	TRUE	complement(NZ_AEYC01000018.1:332884..333909)	2.7.1.11	not exist
	R00769	UTP + D-Fructose 6-phosphate = UDP + D-Fructose 1,6-bisphosphate	C00075 + C00085 <=> C00015 + C00354	FALSE	complement(NZ_AEYC01000018.1:332884..333909)	2.7.1.11	not exist
	R00770	ITP + D-Fructose 6-phosphate = IDP + D-Fructose 1,6-bisphosphate	C00081 + C00085 <=> C00104 + C00354	FALSE	complement(NZ_AEYC01000018.1:332884..333909)	2.7.1.11	not exist
	R01068	D-Fructose 1,6-bisphosphate = Glycerone phosphate + D-Glyceraldehyde 3-phosphate	C00354 <=> C00111 + C00118	FALSE	complement(NZ_AEYC01000070.1:111553..112587)	4.1.2.13	rn00680 rn00710
	R01015	D-Glyceraldehyde 3-phosphate = Glycerone phosphate	C00118 <=> C00111	FALSE	tpiA	5.3.1.1	rn00010 rn00051 rn00562 rn00710
	R01061	D-Glyceraldehyde 3-phosphate + Orthophosphate + NAD+ = 3-Phospho-D-glyceroyl phosphate + NADH + H+	C00118 + C00009 + C00003 <=> C00236 + C00004 + C00080	TRUE		1.2.1.12 1.2.1.59	rn00010 rn00710
	R01512	ADP + 3-Phospho-D-glyceroyl phosphate = ATP + 3-Phospho-D-glycerate	C00008 + C00236 <=> C00002 + C00197	TRUE		2.7.2.3	rn00010 rn00710
	R01518	2-Phospho-D-glycerate = 3-Phospho-D-glycerate	C00631 <=> C00197	TRUE		5.4.2.1	rn00010 rn00260 rn00680
	R00658	2-Phospho-D-glycerate = Phosphoenolpyruvate + H2O	C00631 <=> C00074 + C00001	FALSE		4.2.1.11	rn00010 rn00680
	R00200	ADP + Phosphoenolpyruvate = ATP + Pyruvate	C00008 + C00074 <=> C00002 + C00022	TRUE		2.7.1.40	rn00010 rn00230 rn00620 rn00710
Fatty acid Synthesis	R01625	CoA + Apo-[acyl-carrier-protein] = Adenosine 3',5'-bisphosphate + Acyl-carrier protein	C00010 + C03688 <=> C00054 + C00229	TRUE		2.7.8.7 2.7.8.-	rn00770
	R01624	Acetyl-CoA + Acyl-carrier protein = CoA + Acetyl-[acyl-carrierprotein]	C00024 + C00229 <=> C00010 + C03939	FALSE	NZ_AEYC01000083.1:44086..45090 or NZ_AEYC01000029.1:25358..26257	2.3.1.38 2.3.1.85 2.3.1.86 2.3.1.180	rn00061
	R01626	Malonyl-CoA + Acyl-carrier protein = CoA + Malonyl-[acyl-carrierprotein]	C00083 + C00229 <=> C00010 + C01209	FALSE		2.3.1.39 2.3.1.85 2.3.1.86	rn00061
	R04355	Acetyl-[acyl-carrier protein] + Malonyl-[acyl-carrier protein] = Acetoacetyl-[acp] + CO2 + Acyl-carrier protein	C03939 + C01209 <=> C05744 + C00011 + C00229	FALSE		2.3.1.41 2.3.1.85 2.3.1.86 2.3.1.179	rn00061
	R04533	(3R)-3-Hydroxybutanoyl-[acyl-carrier protein] + NADP+ = Acetoacetyl-[acp] + NADPH + H+	C04618 + C00006 <=> C05744 + C00005 + C00080	FALSE	fabG	1.1.1.100 2.3.1.85 2.3.1.86	rn00061
	R04428	(3R)-3-Hydroxybutanoyl-[acyl-carrier protein] = But-2-enoyl-[acyl-carrier protein] + H2O	C04618 <=> C04246 + C00001	FALSE		4.2.1.58	rn00061
	R04429	Butyryl-[acp] + NAD+ = But-2-enoyl-[acyl-carrier protein] + NADH + H+	C05745 + C00003 <=> C04246 + C00004 + C00080	TRUE	complement(NZ_AEYC01000008.1:1427..2194)	1.3.1.9 2.3.1.86	rn00061
	R04952	Butyryl-[acp] + Malonyl-[acyl-carrier protein] = 3-Oxohexanoyl-[acp] + CO2 + Acyl-carrier protein	C05745 + C01209 <=> C05746 + C00011 + C00229	FALSE		2.3.1.41 2.3.1.85 2.3.1.86 2.3.1.179	rn00061
	R04953	(R)-3-Hydroxyhexanoyl-[acp] + NADP+ = 3-Oxohexanoyl-[acp] + NADPH+ H+	C05747 + C00006 <=> C05746 + C00005 + C00080	TRUE	fabG	1.1.1.100 2.3.1.85 2.3.1.86	rn00061
	R04954	(R)-3-Hydroxyhexanoyl-[acp] = trans-Hex-2-enoyl-[acp] + H2O	C05747 <=> C05748 + C00001	FALSE		2.3.1.85 2.3.1.86 4.2.1.58	rn00061
	R04955	Hexanoyl-[acp] + NAD+ = trans-Hex-2-enoyl-[acp] + NADH + H+	C05749 + C00003 <=> C05748 + C00004 + C00080	TRUE	complement(NZ_AEYC01000008.1:1427..2194)	1.3.1.9 2.3.1.86	rn00061
	R04957	Hexanoyl-[acp] + Malonyl-[acyl-carrier protein] =3-Oxooctanoyl-[acp] + CO2 + Acyl-carrier protein	C05749 + C01209 <=> C05750 + C00011 + C00229	FALSE		2.3.1.41 2.3.1.85 2.3.1.86 2.3.1.179	rn00061
	R04536	(3R)-3-Hydroxyoctanoyl-[acyl-carrier protein] + NADP+ =3-Oxooctanoyl-[acp] + NADPH + H+	C04620 + C00006 <=> C05750 + C00005 + C00080	TRUE	fabG	1.1.1.100 2.3.1.85 2.3.1.86	rn00061
	R04537	(3R)-3-Hydroxyoctanoyl-[acyl-carrier protein] = trans-Oct-2-enoyl-[acp] + H2O	C04620 <=> C05751 + C00001	FALSE		2.3.1.85 2.3.1.86 4.2.1.58 4.2.1.59	rn00061
	R04958	Octanoyl-[acp] + NAD+ = trans-Oct-2-enoyl-[acp] + NADH + H+	C05752 + C00003 <=> C05751 + C00004 + C00080	TRUE	complement(NZ_AEYC01000008.1:1427..2194)	1.3.1.9 2.3.1.86	rn00061
	R04960	Octanoyl-[acp] + Malonyl-[acyl-carrier protein] = 3-Oxodecanoyl-[acp] + CO2 + Acyl-carrier protein	C05752 + C01209 <=> C05753 + C00011 + C00229	FALSE		2.3.1.41 2.3.1.85 2.3.1.86 2.3.1.179	rn00061
	R04534	(3R)-3-Hydroxydecanoyl-[acyl-carrier protein] + NADP+ = 3-Oxodecanoyl-[acp] + NADPH	C04619 + C00006 <=> C05753 + C00005	TRUE	fabG	1.1.1.100 2.3.1.85 2.3.1.86	rn00061
	R04535	(3R)-3-Hydroxydecanoyl-[acyl-carrier protein] = trans-Dec-2-enoyl-[acp] + H2O	C04619 <=> C05754 + C00001	FALSE		2.3.1.85 2.3.1.86 4.2.1.58 4.2.1.60	rn00061
	R04961	Decanoyl-[acp] + NAD+ = trans-Dec-2-enoyl-[acp] + NADH + H+	C05755 + C00003 <=> C05754 + C00004 + C00080	TRUE	complement(NZ_AEYC01000008.1:1427..2194)	1.3.1.9 2.3.1.86	rn00061
	R04963	Decanoyl-[acp] + Malonyl-[acyl-carrier protein] = 3-Oxododecanoyl-[acp] + CO2 + Acyl-carrier protein	C05755 + C01209 <=> C05756 + C00011 + C00229	FALSE		2.3.1.41 2.3.1.85 2.3.1.86 2.3.1.179	rn00061
	R04964	(R)-3-Hydroxydodecanoyl-[acp] + NADP+ = 3-Oxododecanoyl-[acp] +NADPH + H+	C05757 + C00006 <=> C05756 + C00005 + C00080	TRUE	fabG	1.1.1.100 2.3.1.85 2.3.1.86	rn00061
	R04965	(R)-3-Hydroxydodecanoyl-[acp] = trans-Dodec-2-enoyl-[acp] + H2O	C05757 <=> C05758 + C00001	FALSE		2.3.1.85 2.3.1.86 4.2.1.58 4.2.1.60	rn00061
	R04724	Dodecanoyl-[acyl-carrier protein] + NAD+ = trans-Dodec-2-enoyl-[acp] + NADH + H+	C05223 + C00003 <=> C05758 + C00004 + C00080	TRUE	complement(NZ_AEYC01000008.1:1427..2194)	1.3.1.9 2.3.1.86	rn00061
	R04014	Dodecanoyl-[acyl-carrier protein] + H2O = Acyl-carrier protein +Dodecanoic acid	C05223 + C00001 <=> C00229 + C02679	FALSE		3.1.2.14 3.1.2.21	rn00061
	R04726	Dodecanoyl-[acyl-carrier protein] + Malonyl-[acyl-carrier protein]= 3-Oxotetradecanoyl-[acp] + CO2 + Acyl-carrier protein	C05223 + C01209 <=> C05759 + C00011 + C00229	TRUE		2.3.1.41 2.3.1.85 2.3.1.86 2.3.1.179	rn00061
	R04566	(3R)-3-Hydroxytetradecanoyl-[acyl-carrier protein] + NADP+ = 3-Oxotetradecanoyl-[acp] + NADPH + H+	C04688 + C00006 <=> C05759 + C00005 + C00080	TRUE	fabG	1.1.1.100 2.3.1.85 2.3.1.86	rn00061
	R04568	(3R)-3-Hydroxytetradecanoyl-[acyl-carrier protein] = trans-Tetradec-2-enoyl-[acp] + H2O	C04688 <=> C05760 + C00001	FALSE		2.3.1.85 2.3.1.86 4.2.1.61	rn00061
	R04966	Tetradecanoyl-[acp] + NAD+ = trans-Tetradec-2-enoyl-[acp] + NADH +H+	C05761 + C00003 <=> C05760 + C00004 + C00080	TRUE	complement(NZ_AEYC01000008.1:1427..2194)	1.3.1.9 2.3.1.86	rn00061
	R08159	Tetradecanoyl-[acp] + H2O = Acyl-carrier protein + Tetradecanoicacid	C05761 + C00001 <=> C00229 + C06424	FALSE		3.1.2.14	rn00061
	R04968	Tetradecanoyl-[acp] + Malonyl-[acyl-carrier protein] = 3-Oxohexadecanoyl-[acp] + CO2 + Acyl-carrier protein	C05761 + C01209 <=> C05762 + C00011 + C00229	TRUE		2.3.1.41 2.3.1.85 2.3.1.86 2.3.1.179	rn00061
	R04543	(3R)-3-Hydroxypalmitoyl-[acyl-carrier protein] + NADP+ = 3-Oxohexadecanoyl-[acp] + NADPH + H+	C04633 + C00006 <=> C05762 + C00005 + C00080	TRUE	fabG	1.1.1.100 2.3.1.85 2.3.1.86	rn00061
	R04544	(3R)-3-Hydroxypalmitoyl-[acyl-carrier protein] = trans-Hexadec-2-enoyl-[acp] + H2O	C04633 <=> C05763 + C00001	FALSE		2.3.1.85 2.3.1.86 4.2.1.61	rn00061
	R04969	Hexadecanoyl-[acp] + NAD+ = trans-Hexadec-2-enoyl-[acp] + NADH +H+	C05764 + C00003 <=> C05763 + C00004 + C00080	TRUE	complement(NZ_AEYC01000008.1:1427..2194)	1.3.1.9 2.3.1.86	rn00061
	R01706	Hexadecanoyl-[acp] + H2O = Acyl-carrier protein + Hexadecanoicacid	C05764 + C00001 <=> C00229 + C00249	FALSE		2.3.1.85 3.1.2.14	rn00061
	R08161	Hexadecanoyl-[acp] + Reduced acceptor + Oxygen = Hexadecenoyl-[acyl-carrier protein] + Acceptor + 2 H2O	C05764 + C00030 + C00007 <=> C16520 + C00028 + 2 C00001	TRUE		1.14.19.2	rn00061
	R08162	Hexadecenoyl-[acyl-carrier protein] + H2O = Acyl-carrier protein + (9Z)-Hexadecenoic acid	C16520 + C00001 <=> C00229 + C08362	FALSE		3.1.2.14 3.1.2.-	rn00061
	R07762	Hexadecanoyl-[acp] + Malonyl-[acyl-carrier protein] = 3-Oxostearoyl-[acp] + Acyl-carrier protein + CO2	C05764 + C01209 <=> C16219 + C00229 + C00011	FALSE		2.3.1.41 2.3.1.179 2.3.1.-	rn00061
	R07763	3-Oxostearoyl-[acp] + NADPH + H+ = 3-Hydroxyoctadecanoyl-[acp] +NADP+	C16219 + C00005 + C00080 <=> C16220 + C00006	TRUE	fabG	1.1.1.100	rn00061
	R07764	3-Hydroxyoctadecanoyl-[acp] = (2E)-Octadecenoyl-[acp] + H2O	C16220 <=> C16221 + C00001	FALSE		4.2.1.-	rn00061
	R07765	(2E)-Octadecenoyl-[acp] + NADH + H+ = Octadecanoyl-[acyl-carrierprotein] + NAD+	C16221 + C00004 + C00080 <=> C04088 + C00003	TRUE		1.3.1.-	rn00061
	R08163	Octadecanoyl-[acyl-carrier protein] + H2O = Acyl-carrier protein +Octadecanoic acid	C04088 + C00001 <=> C00229 + C01530	FALSE		3.1.2.14	rn00061
	R03370	Octadecanoyl-[acyl-carrier protein] + Reduced acceptor + Oxygen = Oleoyl-[acyl-carrier protein] + Acceptor + 2 H2O	C04088 + C00030 + C00007 <=> C01203 + C00028 + 2 C00001	TRUE		1.14.19.2	rn00061
	R02814	Oleoyl-[acyl-carrier protein] + H2O = Acyl-carrier protein +(9Z)-Octadecenoic acid	C01203 + C00001 <=> C00229 + C00712	TRUE		3.1.2.14	rn00061
	R00744	Malonyl-CoA + NADPH + H+ = 3-Oxopropionyl-CoA + NADP+ + H2O	C00083 + C00005 + C00080 <=> C05989 + C00006 + C00001	FALSE			rn00640
	R04919	3-Oxopropionyl-CoA + NADPH + H+ = 3-Hydroxypropionyl-CoA + NADP+	C05989 + C00005 + C00080 <=> C05668 + C00006	FALSE		1.1.1.-	rn00640
	R03045	3-Hydroxypropionyl-CoA = Propenoyl-CoA + H2O	C05668 <=> C00894 + C00001	FALSE	NZ_AEYC01000076.1:65779..66582 or complement(NZ_AEYC01000050.1:11011..11862) or complement(NZ_AEYC01000089.1:24584..25372) or NZ_AEYC01000088.1:341279..342058	4.2.1.17 4.2.1.116	rn00410 rn00640 rn00720
	R00924	Propanoyl-CoA + FAD = FADH2 + Propenoyl-CoA	C00100 + C00016 <=> C01352 + C00894	FALSE		1.3.99.3	rn00410
	R_C150ACP	Propanoyl-CoA + 6 Malonyl-CoA + 12 NADPH + 12 H+ + Acyl-carrier protein = 12 NADP+ + C150ACP + 6 CO2 + 7 CoA + 6 H2O	C00100 + 6 C00083 + 12 C00005 + 12 C00080 + C00229 <=> 12 C00006 + C150ACP + 6 C00011 + 7 C00010 + 6 C00001	TRUE			not exist
	R_C170ACP	Propanoyl-CoA + 7 Malonyl-CoA + 14 NADPH + 14 H+ + Acyl-carrier protein = 14 NADP+ + C170ACP + 7 CO2 + 8 CoA + 7 H2O	C00100 + 7 C00083 + 14 C00005 + 14 C00080 + C00229 <=> 14 C00006 + C170ACP + 7 C00011 + 8 C00010 + 7 C00001	TRUE			not exist
Phospholipids Synthesis	R_Phosphatidate	sn-Glycerol 3-phosphate + 0.188 Tetradecanoyl-[acp] + 0.588 C150ACP + 0.524 Hexadecanoyl-[acp] + 0.586 C170ACP + 0.114 Oleoyl-[acyl-carrier protein] = Phosphatidate + 2 Acyl-carrier protein	C00093 + 0.188 C05761 + 0.588 C150ACP + 0.524 C05764 + 0.586 C170ACP + 0.114 C01203 <=> C00416 + 2 C00229	FALSE			not exist
	R01799	CTP + Phosphatidate = Diphosphate + CDP-diacylglycerol	C00063 + C00416 <=> C00013 + C00269	FALSE		2.7.7.41	rn00564
	R_Phosphatidylserine	CDP-diacylglycerol + L-Serine = CMP + Phosphatidylserine	C00269 + C00065 <=> C00055 + C02737	FALSE			not exist
	R_Phosphatidylethanolamine	Phosphatidylserine = Phosphatidylethanolamine + CO2	C02737 <=> C00350 + C00011	FALSE			not exist
	R01801	CDP-diacylglycerol + sn-Glycerol 3-phosphate = CMP + Phosphatidylglycerophosphate	C00269 + C00093 <=> C00055 + C03892	FALSE		2.7.8.5	rn00564
	R02029	Phosphatidylglycerophosphate + H2O = Phosphatidylglycerol + Orthophosphate	C03892 + C00001 <=> C00344 + C00009	FALSE		3.1.3.27	rn00564
	R_Cardiolipin	CDP-diacylglycerol + Phosphatidylglycerophosphate = Cardiolipin + CMP + Orthophosphate	C00269 + C03892 <=> C05980 + C00055 + C00009	FALSE			not exist
Spinosad	R00293	UDP-glucose = UDP-4-dehydro-6-deoxy-D-glucose + H2O	C00029 <=> C04089 + C00001	FALSE		4.2.1.76	rn00520
	R08704	UDP-4-dehydro-6-deoxy-D-glucose = UDP-4-keto-rhamnose	C04089 <=> C17328	FALSE		1.1.1.- 5.1.3.-	rn00520
	R08705	UDP-4-keto-rhamnose + NADPH + H+ = UDP-L-rhamnose + NADP+	C17328 + C00005 + C00080 <=> C02199 + C00006	FALSE		1.1.1.-	rn00520
	R06428	4,6-Dideoxy-4-oxo-dTDP-D-glucose = dTDP-2,6-dideoxy-D-glycero-hex-2-enos-4-ulose + H2O	C11907 <=> C11930 + C00001	FALSE			rn00523
	R06430	dTDP-2,6-dideoxy-D-glycero-hex-2-enos-4-ulose + NADPH + H+ = dTDP-4-oxo-2,6-dideoxy-D-glucose + NADP+	C11930 + C00005 + C00080 <=> C11922 + C00006	FALSE			rn00523
	R08930	dTDP-4-oxo-2,6-dideoxy-D-glucose = dTDP-4-oxo-2,3,6-trideoxy-D-glucose	C11922 <=> C18032	FALSE			rn00523
	R08931	dTDP-4-oxo-2,3,6-trideoxy-D-glucose + L-Glutamate = dTDP-4-amino-2,3,4,6-tetradeoxy-D-glucose + 2-Oxoglutarate	C18032 + C00025 <=> C18033 + C00026	FALSE		2.6.1.-	rn00523
	R08932	dTDP-4-amino-2,3,4,6-tetradeoxy-D-glucose + 2 S-Adenosyl-L-methionine = dTDP-D-forosamine + 2 S-Adenosyl-L-homocysteine	C18033 + 2 C00019 <=> C18034 + 2 C00021	FALSE	ksgA or NZ_AEYC01000021.1:21202..22068 or NZ_AEYC01000007.1:176966..177736 or NZ_AEYC01000001.1:169292..170101	2.1.1.-	rn00523
	R_AGL	2 Propanoyl-CoA + 9 Acetyl-CoA + 10 ATP + 4 H2O + 11 NADPH + 11 H+ = AGL + 10 ADP + 10 Orthophosphate + 11 NADP+	2 C00100 + 9 C00024 + 10 C00002 + 4 C00001 + 11 C00005 + 11 C00080 <=> C_AGL + 10 C00008 + 10 C00009 + 11 C00006	FALSE			not exist
	R_Assemble	AGL + UDP-L-rhamnose + 3 S-Adenosyl-L-methionine + dTDP-D-forosamine = Spinosad + UDP + 3 S-Adenosyl-L-homocysteine + dTDP	C_AGL + C02199 + 3 C00019 + C18034 <=> C_Spinosad + C00015 + 3 C00021 + C00363	FALSE			not exist
Biomass	R_Protein	1.230 L-Alanine + 0.778 L-Arginine + 0.166 L-Asparagine + 0.558 L-Aspartate + 0.076 L-Cysteine + 0.264 L-Glutamate + 0.562 L-Glutamine + 0.882 Glycine + 0.217 L-Histidine + 0.297 L-Isoleucine + 0.977 L-Leucine + 0.160 L-Lysine + 0.157 L-Methionine + 0.271 L-Phenylalanine + 0.549 L-Proline + 0.489 L-Serine + 0.514 L-Threonine + 0.142 L-Tryptophan + 0.177 L-Tyrosine + 0.858 L-Valine + 40.0 ATP + 49…	1.230 C00041 + 0.778 C00062 + 0.166 C00152 + 0.558 C00049 + 0.076 C00097 + 0.264 C00025 + 0.562 C00064 + 0.882 C00037 + 0.217 C00135 + 0.297 C00407 + 0.977 C00123 + 0.160 C00047 + 0.157 C00073 + 0.271 C00079 + 0.549 C00148 + 0.489 C00065 + 0.514 C00188 + 0.142 C00078 + 0.177 C00082 +0.858 C00183 + 40.0 C00002 + 49.3 C00001 <=> 40.0 C00008 + 40.0 C00009 + C00017	FALSE
	R_DNA	0.519 dATP + 1.099 dCTP + 0.519 dTTP + 1.099 dGTP + 4.4 ATP = 4.4 ADP + 4.4 Orthophosphate + 3.236 Diphosphate + DNA	0.519 C00131 + 1.099 C00458 + 0.519 C00459 + 1.099 C00286 + 4.4 C00002 <=> 4.4 C00008 + 4.4 C00009 + 3.236 C00013 + C00039	FALSE
	R_RNA	1.952 ATP + 0.854 GTP + 0.844 CTP + 0.708 UTP = 1.25 ADP + 1.25 Orthophosphate + 3.108 Diphosphate + RNA	1.952 C00002 + 0.854 C00044 + 0.844 C00063 + 0.708 C00075 <=> 1.25 C00008 + 1.25 C00009 + 3.108 C00013 + C00046	FALSE
	R_Phospholipid	1.089 Phosphatidylethanolamine + 0.250 Phosphatidylglycerol + 0.052 Cardiolipin = Phospholipid	1.089 C00350 + 0.250 C00344 + 0.052 C05980 <=> C00865	FALSE
	R_TAG	1.244 sn-Glycerol 3-phosphate + 0.050 Tetradecanoyl-[acp] + 1.677 C150ACP + 0.421 Hexadecanoyl-[acp] + 1.570 C170ACP + 0.014 Oleoyl-[acyl-carrier protein] = Triacylglycerol + 3.732 Acyl-carrier protein + 1.244 Orthophosphate	1.244 C00093 + 0.050 C05761 + 1.677 C150ACP + 0.421 C05764 + 1.570 C170ACP + 0.014 C01203 <=> C00422 + 3.732 C00229 + 1.244 C00009	FALSE
	R_Peptidoglycan	1.007 UDP-N-acetylmuramate + 1.197 UDP-N-acetyl-D-glucosamine + 1.900 D-Alanyl-D-alanine + 0.950 L-Alanine + 1.140 meso-2,6-Diaminoheptanedioate + 1.014 D-Glutamate + 0.973 Glycine + 5.026 ATP = Peptidoglycan + 0.950 D-Alanine_EXE + 1.197 UDP + 1.007 UMP + 5.026 ADP + 5.026 Orthophosphate	1.007 C01050 + 1.197 C00043 + 1.900 C00993 + 0.950 C00041 + 1.140 C00680 + 1.014 C00217 + 0.973 C00037 + 5.026 C00002 <=> C00889 + 0.950 C00133_e + 1.197 C00015 + 1.007 C00105 + 5.026 C00008 + 5.026 C00009	FALSE
	R_Polysaccharide	1.897 UDP-N-acetyl-D-glucosamine + 3.794 UDP-D-galactose = 5.691 UDP + Polysaccharide	1.897 C00043 + 3.794 C00052 <=> 5.691 C00015 + C00420	FALSE
	R_Teichoic	6.216 sn-Glycerol 3-phosphate + 6.216 CTP + 0.129 L-Lysine + 0.129 UDP-N-acetyl-D-glucosamine + 0.129 ATP = Teichoic acid + 0.129 UDP + 0.129 ADP + 0.129 Orthophosphate + 6.216 CMP + 6.216 Diphosphate	6.216 C00093 + 6.216 C00063 + 0.129 C00047 + 0.129 C00043 + 0.129 C00002 <=> C06707 + 0.129 C00015 + 0.129 C00008 + 0.129 C00009 + 6.216 C00055 + 6.216 C00013	FALSE
	R_Cell	0.425 Protein + 0.172 RNA + 0.037 DNA + 0.028 Phospholipid + 0.019 Triacylglycerol + 0.113 Peptidoglycan + 0.045 Polysaccharide + 0.068 Teichoic acid + 47 ATP = Cell + 47 ADP + 47 Orthophosphate	0.425 C00017 + 0.172 C00046 + 0.037 C00039 + 0.028 C00865 + 0.019 C00422 + 0.113 C00889 + 0.045 C00420 + 0.068 C06707 + 47 C00002 <=> C_Cell + 47 C00008 + 47 C00009	FALSE
Transport Reaction	R_Taurine	Taurine_e + ATP = Taurine + AMP + Orthophosphate	C00245_e + C00002 <=> C00245 + C00008 +C00009	FALSE
	R_Molybdate	Molybdate_e + ATP = Molybdate + AMP + Orthophosphate	C06232_e + C00002 <=> C06232 + C00008 + C00009	FALSE
	R_Fe3+	Fe3+_e + ATP = Fe3+ + AMP + Orthophosphate	C14819_e + C00002 <=> C14819 + C00008 + C00009	FALSE
	R_Thiamine	Thiamine_e + ATP = Thiamine + AMP + Orthophosphate	C00378_e + C00002 <=> C00378 + C00008 + C00009	FALSE
	R_Betaine	Taurine_e + ATP = Taurine + AMP + Orthophosphate	C00719_e + C00002 <=> C00719 + C00008 + C00009	FALSE
	R_L-Proline1	L-Proline_e + ATP = L-Proline + AMP + Orthophosphate	C00148_e + C00002 <=> C00148 + C00008 + C00009	FALSE
	R_Choline	Choline_e + ATP = Choline + AMP + Orthophosphate	C00114_e + C00002 <=> C00114 + C00008 + C00009	FALSE
	R_Choline sulfate	Choline sulfate_e + ATP = Choline sulfate + AMP + Orthophosphate	C00919_e + C00002 <=> C00919 + C00008 + C00009	FALSE
	R_Sulfate	Sulfate_e + ATP = Sulfate + AMP + Orthophosphate	C00059_e + C00002 <=> C00059 + C00008 + C00009	FALSE
	R_Nitrate	V_e + ATP = Nitrate + AMP + Orthophosphate	C00244_e + C00002 <=> C00244 + C00008 + C00009	FALSE
	R_Carnitine	Carnitine_e + ATP = Carnitine + AMP + Orthophosphate	C00487_e + C00002 <=> C00487 + C00008 + C00009	FALSE
	R_Maltose	Maltose_e + ATP = Maltose + AMP + Orthophosphate	C00208_e + C00002 <=> C00208 + C00008 + C00009	FALSE
	R_D-Sorbitol	D-Sorbitol_e + ATP = D-Sorbitol + AMP + Orthophosphate	C00794_e + C00002 <=> C00794 + C00008 + C00009	FALSE
	R_Mannitol	Mannitol_e + ATP = Mannitol + AMP + Orthophosphate	C00392_e + C00002 <=> C00392 + C00008 + C00009	FALSE
	R_Cellobiose	Cellobiose_e + ATP = Cellobiose + AMP + Orthophosphate	C00185_e + C00002 <=> C00185 + C00008 + C00009	FALSE
	R_D-Ribose	D-Ribose_e + ATP = D-Ribose + AMP + Orthophosphate	C00121_e + C00002 <=> C00121 + C00008 + C00009	FALSE
	R_D-Fructose1	D-Fructose_e + ATP = D-Fructose + AMP + Orthophosphate	C00095_e + C00002 <=> C00095 + C00008 + C00009	FALSE
	R_Orthophosphate1	Orthophosphate_e + ATP = AMP + 2 Orthophosphate	C00009_e + C00002 <=> C00008 + 2 C00009	FALSE
	R_Orthophosphoric monoester	Orthophosphoric monoester_e + ATP = Orthophosphoric monoester + AMP + Orthophosphate	C01153_e + C00002 <=> C01153 + C00008 + C00009	FALSE
	R_L-Glutamate1	L-Glutamate_e + ATP = L-Glutamate + AMP + Orthophosphate	C00025_e + C00002 <=> C00025 + C00008 + C00009	FALSE
	R_L-Valine1	L-Valine_e + ATP = L-Valine + AMP + Orthophosphate	C00183_e + C00002 <=> C00183 + C00008 + C00009	FALSE
	R_L-Leucine1	L-Leucine_e + ATP = L-Leucine + AMP + Orthophosphate	C00123_e + C00002 <=> C00123 + C00008 + C00009	FALSE
	R_L-Isoleucine1	L-Isoleucine_e + ATP = L-Isoleucine + AMP + Orthophosphate	C00407_e + C00002 <=> C00407 + C00008 + C00009	FALSE
	R_L-Threonine1	L-Threonine_e + ATP = L-Threonine + AMP + Orthophosphate	C00188_e + C00002 <=> C00188 + C00008 + C00009	FALSE
	R_L-Histidine1	L-Histidine_e + ATP = L-Histidine + AMP + Orthophosphate	C00135_e + C00002 <=> C00135 + C00008 + C00009	FALSE
	R_D-Methionine	D-Methionine_e + ATP = D-Methionine + AMP + Orthophosphate	C00855_e + C00002 <=> C00855 + C00008 + C00009	FALSE
	R_Peptide	Peptide_e + ATP = Peptide + AMP + Orthophosphate	C00012_e + C00002 <=> C00012 + C00008 + C00009	FALSE
	R_Cobalt ion	Cobalt ion_e + ATP = Cobalt ion + AMP + Orthophosphate	C00175_e + C00002 <=> C00175 + C00008 + C00009	FALSE
	R_N-Acetyl-D-glucosamine	N-Acetyl-D-glucosamine_e + Phosphoenolpyruvate = N-Acetyl-D-glucosamine 6-phosphate + Pyruvate	C00140_e + C00074 <=> C00357 + C00022	FALSE
	R_D-Fructose2	D-Fructose_e + Phosphoenolpyruvate = D-Fructose 6-phosphate + Pyruvate	C00095_e + C00074 <=> C00085 + C00022	FALSE
	R_Spinosad	Spinosad = Spinosad_e	C_Spinosad <=> C_Spinosad_e	FALSE
	R_NH3	NH3_e = NH3	C00014_e <=> C00014	FALSE
	R_H2O	H2O_e = H2O	C00001_e <=> C00001	FALSE
	R_Oxygen	Oxygen_e = Oxygen	C00007_e <=> C00007	TRUE
	R_CO2	CO2_e = CO2	C00011_e <=> C00011	TRUE
	R_Formate	Formate_e = Formate	C00058_e <=> C00058	TRUE
	R_Salicyl alcohol	Salicyl alcohol_e = Salicyl alcohol	C02323_e <=>C02323	TRUE
	R_Glycolate	Glycolate_e = Glycolate	C00160_e <=> C00160	TRUE
	R_Acetaldehyde	Acetaldehyde_e = Acetaldehyde	C00084_e <=> C00084	TRUE
	R_L-Citrulline	L-Citrulline_e = L-Citrulline	C00327_e <=> C00327	TRUE
	R_Formylanthranilate	Formylanthranilate_e = Formylanthranilate	C00067_e <=> C00067	TRUE
	R_Glycerol	Glycerol_e = Glycerol	C00116_e <=> C00116	TRUE
	R_Glycerone	Glycerone_e = Glycerone	C00184_e <=> C00184	TRUE
	R_Guanine	Guanine_e = Guanine	C00242_e <=> C00242	TRUE
	R_Hypoxanthine	Hypoxanthine_e = Hypoxanthine	C00262_e <=> C00262	TRUE
	R_D-Glyceraldehyde	D-Glyceraldehyde_e = D-Glyceraldehyde	C00577_e <=> C00577	TRUE
	R_Urea	Urea_e = Urea	C00086_e <=> C00086	TRUE
	R_Xanthine	Xanthine_e = Xanthine	C00385_e <=> C00385	TRUE
	R_Acetate	Acetate_e + H+_e = Acetate + H+	C00033_e + C00080_e <=> C00033 + C00080	TRUE
	R_Adenine	Adenine_e + H+_e = Adenine + H+	C00147_e + C00080_e <=> C00147 + C00080	TRUE
	R_Adenosine	Adenosine_e + H+_e = Adenosine + H+	C00212_e + C00080_e <=> C00212 + C00080	TRUE
	R_2-Oxoglutarate	2-Oxoglutarate_e + H+_e = 2-Oxoglutarate + H+	C00026_e + C00080_e <=> C00026 + C00080	TRUE
	R_L-Aspartate	L-Aspartate_e + H+_e = L-Aspartate + H+	C00049_e + C00080_e <=> C00049 + C00080	TRUE
	R_Citrate	Citrate_e + 3 H+_e = Citrate + H+	C00158_e + 3 C00080_e <=> C00158 + 3 C00080	TRUE
	R_Cytidine	Cytidine_e + H+_e = Cytidine + H+	C00475_e + C00080_e <=> C00475 + C00080	FALSE
	R_Cytosine	Cytosine_e + H+_e = Cytosine + H+	C00380_e + C00080_e <=> C00380 + C00080	TRUE
	R_Deoxyadenosine	Deoxyadenosine_e + H+_e = Deoxyadenosine + H+	C00559_e + C00080_e <=> C00559 + C00080	TRUE
	R_D-Alanine	D-Alanine_e + H+_e = D-Alanine + H+	C00133_e + C00080_e <=> C00133 + C00080	TRUE
	R_Deoxycytidine	Deoxycytidine_e + H+_e = Deoxycytidine + H+	C00881_e + C00080_e <=> C00881 + C00080	TRUE
	R_Deoxyguanosine	Deoxyguanosine_e + H+_e = Deoxyguanosine + H+	C00330_e + C00080_e <=> C00330 + C00080	TRUE
	R_Deoxyinosine	Deoxyinosine_e + H+_e = Deoxyinosine + H+	C05512_e + C00080_e <=> C05512 + C00080	TRUE
	R_D-Serine	D-Serine_e + H+_e = D-Serine + H+	C00740_e + C00080_e <=> C00740 + C00080	TRUE
	R_Thymidine	Thymidine_e + H+_e = Thymidine + H+	C00214_e + C00080_e <=> C00214 + C00080	TRUE
	R_Deoxyuridine	Deoxyuridine_e + H+_e = Deoxyuridine + H+	C00526_e + C00080_e <=> C00526 + C00080	TRUE
	R_Ethanol	Ethanol_e + H+_e = Ethanol + H+	C00469_e + C00080_e <=> C00469 + C00080	TRUE
	R_Fumarate	Fumarate_e + 2 H+_e = Fumarate + H+	C00122_e + 2 C00080_e <=> C00122 + C00080	TRUE
	R_4-Aminobutanoate	4-Aminobutanoate_e + H+_e = 4-Aminobutanoate + H+	C00334_e + C00080_e <=> C00334 + C00080	TRUE
	R_D-Galactose	D-Galactose_e + H+_e = D-Galactose + H+	C00124_e + C00080_e <=> C00124 + C00080	FALSE
	R_L-Glutamate2	L-Glutamate_e + H+_e = L-Glutamate + H+	C00064_e + C00080_e <=> C00064 + C00080	TRUE
	R_D-Glucose	D-Glucose_e + H+_e = D-Glucose + H+	C00031_e + C00080_e <=> C00031 + C00080	FALSE
	R_D-Gluconic acid	D-Gluconic acid_e + H+_e = D-Gluconic acid + H+	C00257_e + C00080_e <=> C00257 + C00080	TRUE
	R_Glycine	Glycine_e + H+_e = Glycine + H+	C00037_e + C00080_e <=> C00037 + C00080	FALSE
	R_Guanosine	Guanosine_e + H+_e = Guanosine + H+	C00387_e + C00080_e <=> C00387 + C00080	TRUE
	R_L-Histidine2	L-Histidine_e + H+_e = L-Histidine + H+	C00135_e + C00080_e <=> C00135 + C00080	TRUE
	R_L-Isoleucine2	L-Isoleucine_e + H+_e = L-Isoleucine + H+	C00407_e + C00080_e <=> C00407 + C00080	TRUE
	R_Inosine	Inosine_e + H+_e = Inosine + H+	C00294_e + C00080_e <=> C00294 + C00080	TRUE
	R_2-Dehydro-3-deoxy-D-gluconate	2-Dehydro-3-deoxy-D-gluconate_e + H+_e = 2-Dehydro-3-deoxy-D-gluconate + H+	C00204_e + C00080_e <=> C00204 + C00080	TRUE
	R_(R)-Lactate	(R)-Lactate_e + H+_e = (R)-Lactate + H+	C00256_e + C00080_e <=> C00256 + C00080	TRUE
	R_L-Leucine2	L-Leucine_e + H+_e = L-Leucine + H+	C00123_e + C00080_e <=> C00123 + C00080	TRUE
	R_(S)-Lactate	(S)-Lactate_e + H+_e = (S)-Lactate + H+	C00186_e + C00080_e <=> C00186 + C00080	TRUE
	R_L-Lysine	L-Lysine_e + H+_e = L-Lysine + H+	C00047_e + C00080_e <=> C00047 + C00080	TRUE
	R_(S)-Malate	(S)-Malate_e + 2 H+_e = (S)-Malate + 2 H+	C00149_e + 2 C00080_e <=> C00149 + 2 C00080	TRUE
	R_Melibiose	Melibiose_e + H+_e = Melibiose + H+	C05402_e + C00080_e <=> C05402 + C00080	TRUE
	R_L-Phenylalanine	L-Phenylalanine_e + H+_e = L-Phenylalanine + H+	C00079_e + C00080_e <=> C00079 + C00080	TRUE
	R_Orthophosphate2	Orthophosphate_e + H+_e = Orthophosphate + H+	C00009_e + C00080_e <=> C00009 + C00080	TRUE
	R_L-Proline2	L-Proline_e + H+_e = L-Proline + H+	C00148_e + C00080_e <=> C00148 + C00080	TRUE
	R_Propanoate	Propanoate_e + H+_e = Propanoate + H+	C00163_e + C00080_e <=> C00163 + C00080	TRUE
	R_Pyruvate	Pyruvate_e + H+_e = Pyruvate + H+	C00022_e + C00080_e <=> C00022 + C00080	TRUE
	R_L-Rhamnose	L-Rhamnose_e + H+_e = L-Rhamnose + H+	C00507_e + C00080_e <=> C00507 + C00080	TRUE
	R_L-Serine	L-Serine_e + H+_e = L-Serine + H+	C00065_e + C00080_e <=> C00065 + C00080	TRUE
	R_Succinate	Succinate_e + H+_e = Succinate + H+	C00042_e + C00080_e <=> C00042 + C00080	TRUE
	R_L-Threonine2	L-Threonine_e + H+_e = L-Threonine + H+	C00188_e + C00080_e <=> C00188 + C00080	TRUE
	R_L-Tryptophan	L-Tryptophan_e + H+_e = L-Tryptophan + H+	C00078_e + C00080_e <=> C00078 + C00080	TRUE
	R_Uracil	Uracil_e + H+_e = Uracil + H+	C00106_e + C00080_e <=> C00106 + C00080	TRUE
	R_Uridine	Uridine_e + H+_e = Uridine + H+	C00105_e + C00080_e <=> C00105 + C00080	TRUE
	R_L-Valine2	L-Valine_e + H+_e = L-Valine + H+	C00183_e + C00080_e <=> C00183 + C00080	TRUE
Exchange Reaction	R_Formate_b	Formate_b = Formate_e	C00058_b <=> C00058_e	TRUE
	R_Salicyl alcohol_b	Salicyl alcohol_b = Salicyl alcohol_e	C02323_b <=> C02323_e	TRUE
	R_Glycolate_b	Glycolate_b = Glycolate_e	C00160_b <=> C00160_e	TRUE
	R_Acetaldehyde_b	Acetaldehyde_b = Acetaldehyde_e	C00084_b <=> C00084_e	TRUE
	R_L-Citrulline_b	L-Citrulline_b = L-Citrulline_e	C00327_b <=> C00327_e	TRUE
	R_Formylanthranilate_b	Formylanthranilate_b = Formylanthranilate_e	C00067_b <=> C00067_e	TRUE
	R_Glycerol_b	Glycerol_b = Glycerol_e	C00116_b <=> C00116_e	TRUE
	R_Glycerone_b	Glycerone_b = Glycerone_e	C00184_b <=> C00184_e	TRUE
	R_Guanine_b	Guanine_b = Guanine_e	C00242_b <=> C00242_e	TRUE
	R_Hypoxanthine_b	Hypoxanthine_b = Hypoxanthine_e	C00262_b <=> C00262_e	TRUE
	R_D-Glyceraldehyde_b	D-Glyceraldehyde_b = D-Glyceraldehyde_e	C00577_b <=> C00577_e	TRUE
	R_Urea_b	Urea_b = Urea_e	C00086_b <=> C00086_e	TRUE
	R_Xanthine_b	Xanthine_b = Xanthine_e	C00385_b <=> C00385_e	TRUE
	R_Taurine_b	Taurine_b = Taurine_e	C00245_b <=> C00245_e	TRUE
	R_Molybdate_b	Molybdate_b = Molybdate_e	C06232_b <=> C06232_e	TRUE
	R_Fe3+_b	Fe3+_b = Fe3+_e	C14819_b <=> C14819_e	TRUE
	R_Thiamine_b	Thiamine_b = Thiamine_e	C00378_b <=> C00378_e	TRUE
	R_Betaine_b	Betaine_b = Betaine_e	C00719_b <=> C00719_e	TRUE
	R_L-Proline1_b	L-Proline1_b = L-Proline1_e	C00148_b <=> C00148_e	TRUE
	R_Choline_b	Choline_b = Choline_e	C00114_b <=> C00114_e	TRUE
	R_Choline sulfate_b	Choline sulfate_b = Choline sulfate_e	C00919_b <=> C00919_e	TRUE
	R_Nitrate_b	Nitrate_b = Nitrate_e	C00244_b <=> C00244_e	TRUE
	R_Carnitine_b	Carnitine_b = Carnitine_e	C00487_b <=> C00487_e	TRUE
	R_Maltose_b	Maltose_b = Maltose_e	C00208_b <=> C00208_e	TRUE
	R_D-Sorbitol_b	D-Sorbitol_b = D-Sorbitol_e	C00794_b <=> C00794_e	TRUE
	R_Mannitol_b	Mannitol_b = Mannitol_e	C00392_b <=> C00392_e	TRUE
	R_Cellobiose_b	Cellobiose_b = Cellobiose_e	C00185_b <=> C00185_e	TRUE
	R_D-Ribose_b	D-Ribose_b = D-Ribose_e	C00121_b <=> C00121_e	TRUE
	R_D-Fructose1_b	D-Fructose1_b = D-Fructose1_e	C00095_b <=> C00095_e	TRUE
	R_Orthophosphoric monoester_b	Orthophosphoric monoester_b = Orthophosphoric monoester_e	C01153_b <=> C01153_e	TRUE
	R_L-Valine1_b	L-Valine1_b = L-Valine1_e	C00183_b <=> C00183_e	TRUE
	R_L-Leucine1_b	L-Leucine1_b = L-Leucine1_e	C00123_b <=> C00123_e	TRUE
	R_L-Isoleucine1_b	L-Isoleucine1_b = L-Isoleucine1_e	C00407_b <=> C00407_e	TRUE
	R_L-Threonine1_b	L-Threonine1_b = L-Threonine1_e	C00188_b <=> C00188_e	TRUE
	R_L-Histidine1_b	L-Histidine1_b = L-Histidine1_e	C00135_b <=> C00135_e	TRUE
	R_D-Methionine_b	D-Methionine_b = D-Methionine_e	C00855_b <=> C00855_e	TRUE
	R_Peptide_b	Peptide_b = Peptide_e	C00012_b <=> C00012_e	TRUE
	R_Cobalt ion_b	Cobalt ion_b = Cobalt ion_e	C00175_b <=> C00175_e	TRUE
	R_N-Acetyl-D-glucosamine_b	N-Acetyl-D-glucosamine_b = N-Acetyl-D-glucosamine_e	C00140_b <=> C00140_e	TRUE
	R_Acetate_b	Acetate_b = Acetate_e	C00033_b <=> C00033_e	TRUE
	R_Adenine_b	Adenine_b = Adenine_e	C00147_b <=> C00147_e	TRUE
	R_Adenosine_b	Adenosine_b = Adenosine_e	C00212_b <=> C00212_e	TRUE
	R_2-Oxoglutarate_b	2-Oxoglutarate_b = 2-Oxoglutarate_e	C00026_b <=> C00026_e	TRUE
	R_L-Aspartate_b	L-Aspartate_b = L-Aspartate_e	C00049_b <=> C00049_e	TRUE
	R_Citrate_b	Citrate_b = Citrate_e	C00158_b <=> C00158_e	TRUE
	R_Cytidine_b	Cytidine_b = Cytidine_e	C00475_b <=> C00475_e	TRUE
	R_Cytosine_b	Cytosine_b = Cytosine_e	C00380_b <=> C00380_e	TRUE
	R_Deoxyadenosine_b	Deoxyadenosine_b = Deoxyadenosine_e	C00559_b <=> C00559_e	TRUE
	R_D-Alanine_b	D-Alanine_b = D-Alanine_e	C00133_b <=> C00133_e	TRUE
	R_Deoxycytidine_b	Deoxycytidine_b = Deoxycytidine_e	C00881_b <=> C00881_e	TRUE
	R_Deoxyguanosine_b	Deoxyguanosine_b = Deoxyguanosine_e	C00330_b <=> C00330_e	TRUE
	R_Deoxyinosine_b	Deoxyinosine_b = Deoxyinosine_e	C05512_b <=> C05512_e	TRUE
	R_D-Serine_b	D-Serine_b = D-Serine_e	C00740_b <=> C00740_e	TRUE
	R_Thymidine_b	Thymidine_b = Thymidine_e	C00214_b <=> C00214_e	TRUE
	R_Deoxyuridine_b	Deoxyuridine_b = Deoxyuridine_e	C00526_b <=> C00526_e	TRUE
	R_Ethanol_b	Ethanol_b = Ethanol_e	C00469_b <=> C00469_e	TRUE
	R_Fumarate_b	Fumarate_b = Fumarate_e	C00122_b <=> C00122_e	TRUE
	R_4-Aminobutanoate_b	4-Aminobutanoate_b = 4-Aminobutanoate_e	C00334_b <=> C00334_e	TRUE
	R_D-Galactose_b	D-Galactose_b = D-Galactose_e	C00124_b <=> C00124_e	TRUE
	R_D-Gluconic acid_b	D-Gluconic acid_b = D-Gluconic acid_e	C00257_b <=> C00257_e	TRUE
	R_Glycine_b	Glycine_b = Glycine_e	C00037_b <=> C00037_e	TRUE
	R_Guanosine_b	Guanosine_b = Guanosine_e	C00387_b <=> C00387_e	TRUE
	R_Inosine_b	Inosine_b = Inosine_e	C00294_b <=> C00294_e	TRUE
	R_2-Dehydro-3-deoxy-D-gluconate_b	2-Dehydro-3-deoxy-D-gluconate_b = 2-Dehydro-3-deoxy-D-gluconate_e	C00204_b <=> C00204_e	TRUE
	R_(R)-Lactate_b	(R)-Lactate_b = (R)-Lactate_e	C00256_b <=> C00256_e	TRUE
	R_(S)-Lactate_b	(S)-Lactate_b = (S)-Lactate_e	C00186_b <=> C00186_e	TRUE
	R_L-Lysine_b	L-Lysine_b = L-Lysine_e	C00047_b <=> C00047_e	TRUE
	R_(S)-Malate_b	(S)-Malate_b = (S)-Malate_e	C00149_b <=> C00149_e	TRUE
	R_Melibiose_b	Melibiose_b = Melibiose_e	C05402_b <=> C05402_e	TRUE
	R_L-Phenylalanine_b	L-Phenylalanine_b = L-Phenylalanine_e	C00079_b <=> C00079_e	TRUE
	R_Propanoate_b	Propanoate_b = Propanoate_e	C00163_b <=> C00163_e	TRUE
	R_Pyruvate_b	Pyruvate_b = Pyruvate_e	C00022_b <=> C00022_e	TRUE
	R_L-Rhamnose_b	L-Rhamnose_b = L-Rhamnose_e	C00507_b <=> C00507_e	TRUE
	R_L-Serine_b	L-Serine_b = L-Serine_e	C00065_b <=> C00065_e	TRUE
	R_Succinate_b	Succinate_b = Succinate_e	C00042_b <=> C00042_e	TRUE
	R_L-Tryptophan_b	L-Tryptophan_b = L-Tryptophan_e	C00078_b <=> C00078_e	TRUE
	R_Uracil_b	Uracil_b = Uracil_e	C00106_b <=> C00106_e	TRUE
	R_Uridine_b	Uridine_b = Uridine_e	C00105_b <=> C00105_e	TRUE
	R_Spinosad_b	Spinosad_e = Spinosad_b	C_Spinosad_e <=> C_Spinosad_b	TRUE
	R_L-Glutamate1_b	L-Glutamate_b = L-Glutamate_e	C00025_b <=> C00025_e	TRUE
	R_Sulfate_b	Sulfate_b = Sulfate_e	C00059_b <=> C00059_e	FALSE
	R_H2O_b	H2O_b = H2O_e	C00001_b <=> C00001_e	TRUE
	R_Oxygen_b	Oxygen_b = Oxygen_e	C00007_b <=> C00007_e	TRUE
	R_CO2_b	CO2_b = CO2_e	C00011_b <=> C00011_e	TRUE
	R_D-Glucose_b	D-Glucose_b = D-Glucose_e	C00031_b <=> C00031_e	TRUE
	R_Orthophosphate1_b	Orthophosphate1_b = Orthophosphate1_e	C00009_b <=> C00009_e	TRUE
	R_ATP_b	ATP_b = ATP	C00002_b <=> C00002	TRUE
	R_COA_b	CoA_b = CoA	C00010_b <=> C00010	TRUE
	R_NADP+_b	NADP+_b = NADP+	C00006_b <=> C00006	TRUE
	R_NADPH_b	NADPH_b = NADPH	C00005_b <=> C00005	TRUE
	R_NAD+_b	NAD+_b = NAD+	C00003_b <=> C00003	TRUE
	R_NADH_b	NADH_b = NADH	C00004_b <=> C00004	TRUE
	R_ACP_b	Acyl-carrier protein_b = Acyl-carrier protein	C00229_b <=> C00229	TRUE
	R_Cell_b	Cell = Cell_b	C_Cell <=> C_Cell_b	TRUE

## Sheet: List of reactants
ID	Name	Comparment
C00001_c	H2O	Cytosol
C00002_c	ATP	Cytosol
C00003_c	NAD+	Cytosol
C00004_c	NADH	Cytosol
C00005_c	NADPH	Cytosol
C00006_c	NADP+	Cytosol
C00007_c	Oxygen	Cytosol
C00008_c	ADP	Cytosol
C00009_c	Orthophosphate	Cytosol
C00010_c	CoA	Cytosol
C00011_c	CO2	Cytosol
C00012_c	Peptide	Cytosol
C00013_c	Diphosphate	Cytosol
C00014_c	NH3	Cytosol
C00015_c	UDP	Cytosol
C00016_c	FAD	Cytosol
C00017_c	Protein	Cytosol
C00018_c	Pyridoxal phosphate	Cytosol
C00019_c	S-Adenosyl-L-methionine	Cytosol
C00020_c	AMP	Cytosol
C00021_c	S-Adenosyl-L-homocysteine	Cytosol
C00022_c	Pyruvate	Cytosol
C00024_c	Acetyl-CoA	Cytosol
C00025_c	L-Glutamate	Cytosol
C00026_c	2-Oxoglutarate	Cytosol
C00027_c	H2O2	Cytosol
C00028_c	Acceptor	Cytosol
C00029_c	UDP-glucose	Cytosol
C00030_c	Reduced acceptor	Cytosol
C00031_c	D-Glucose	Cytosol
C00032_c	Heme	Cytosol
C00033_c	Acetate	Cytosol
C00035_c	GDP	Cytosol
C00036_c	Oxaloacetate	Cytosol
C00037_c	Glycine	Cytosol
C00039_c	DNA	Cytosol
C00041_c	L-Alanine	Cytosol
C00042_c	Succinate	Cytosol
C00043_c	UDP-N-acetyl-D-glucosamine	Cytosol
C00044_c	GTP	Cytosol
C00046_c	RNA	Cytosol
C00047_c	L-Lysine	Cytosol
C00048_c	Glyoxylate	Cytosol
C00049_c	L-Aspartate	Cytosol
C00051_c	Glutathione	Cytosol
C00052_c	UDP-D-galactose	Cytosol
C00053_c	3'-Phosphoadenylyl sulfate	Cytosol
C00054_c	Adenosine 3',5'-bisphosphate	Cytosol
C00055_c	CMP	Cytosol
C00058_c	Formate	Cytosol
C00059_c	Sulfate	Cytosol
C00061_c	FMN	Cytosol
C00062_c	L-Arginine	Cytosol
C00063_c	CTP	Cytosol
C00064_c	L-Glutamine	Cytosol
C00065_c	L-Serine	Cytosol
C00067_c	Formaldehyde	Cytosol
C00072_c	Ascorbate	Cytosol
C00073_c	L-Methionine	Cytosol
C00074_c	Phosphoenolpyruvate	Cytosol
C00075_c	UTP	Cytosol
C00077_c	L-Ornithine	Cytosol
C00078_c	L-Tryptophan	Cytosol
C00079_c	L-Phenylalanine	Cytosol
C00080_c	H+	Cytosol
C00081_c	ITP	Cytosol
C00082_c	L-Tyrosine	Cytosol
C00083_c	Malonyl-CoA	Cytosol
C00084_c	Acetaldehyde	Cytosol
C00085_c	D-Fructose 6-phosphate	Cytosol
C00086_c	Urea	Cytosol
C00087_c	Sulfur	Cytosol
C00088_c	Nitrite	Cytosol
C00089_c	Sucrose	Cytosol
C00090_c	Catechol	Cytosol
C00091_c	Succinyl-CoA	Cytosol
C00092_c	D-Glucose 6-phosphate	Cytosol
C00093_c	sn-Glycerol 3-phosphate	Cytosol
C00094_c	Sulfite	Cytosol
C00095_c	D-Fructose	Cytosol
C00096_c	GDP-mannose	Cytosol
C00097_c	L-Cysteine	Cytosol
C00099_c	beta-Alanine	Cytosol
C00100_c	Propanoyl-CoA	Cytosol
C00101_c	Tetrahydrofolate	Cytosol
C00103_c	D-Glucose 1-phosphate	Cytosol
C00104_c	IDP	Cytosol
C00105_c	UMP	Cytosol
C00106_c	Uracil	Cytosol
C00108_c	Anthranilate	Cytosol
C00109_c	2-Oxobutanoate	Cytosol
C00111_c	Glycerone phosphate	Cytosol
C00112_c	CDP	Cytosol
C00113_c	PQQ	Cytosol
C00114_c	Choline	Cytosol
C00116_c	Glycerol	Cytosol
C00117_c	D-Ribose 5-phosphate	Cytosol
C00118_c	D-Glyceraldehyde 3-phosphate	Cytosol
C00119_c	5-Phospho-alpha-D-ribose 1-diphosphate	Cytosol
C00120_c	Biotin	Cytosol
C00121_c	D-Ribose	Cytosol
C00122_c	Fumarate	Cytosol
C00123_c	L-Leucine	Cytosol
C00124_c	D-Galactose	Cytosol
C00125_c	Ferricytochrome c	Cytosol
C00126_c	Ferrocytochrome c	Cytosol
C00127_c	Glutathione disulfide	Cytosol
C00129_c	Isopentenyl diphosphate	Cytosol
C00130_c	IMP	Cytosol
C00131_c	dATP	Cytosol
C00132_c	Methanol	Cytosol
C00133_c	D-Alanine	Cytosol
C00134_c	Putrescine	Cytosol
C00135_c	L-Histidine	Cytosol
C00136_c	Butanoyl-CoA	Cytosol
C00137_c	myo-Inositol	Cytosol
C00140_c	N-Acetyl-D-glucosamine	Cytosol
C00141_c	3-Methyl-2-oxobutanoic acid	Cytosol
C00143_c	5,10-Methylenetetrahydrofolate	Cytosol
C00144_c	GMP	Cytosol
C00146_c	Phenol	Cytosol
C00147_c	Adenine	Cytosol
C00148_c	L-Proline	Cytosol
C00149_c	(S)-Malate	Cytosol
C00152_c	L-Asparagine	Cytosol
C00153_c	Nicotinamide	Cytosol
C00154_c	Palmitoyl-CoA	Cytosol
C00155_c	L-Homocysteine	Cytosol
C00156_c	4-Hydroxybenzoate	Cytosol
C00158_c	Citrate	Cytosol
C00159_c	D-Mannose	Cytosol
C00160_c	Glycolate	Cytosol
C00163_c	Propanoate	Cytosol
C00164_c	Acetoacetate	Cytosol
C00166_c	Phenylpyruvate	Cytosol
C00167_c	UDP-glucuronate	Cytosol
C00168_c	Hydroxypyruvate	Cytosol
C00169_c	Carbamoyl phosphate	Cytosol
C00170_c	5'-Methylthioadenosine	Cytosol
C00175_c	Cobalt ion	Cytosol
C00177_c	Cyanide	Cytosol
C00178_c	Thymine	Cytosol
C00179_c	Agmatine	Cytosol
C00180_c	Benzoate	Cytosol
C00183_c	L-Valine	Cytosol
C00184_c	Glycerone	Cytosol
C00185_c	Cellobiose	Cytosol
C00186_c	(S)-Lactate	Cytosol
C00187_c	Cholesterol	Cytosol
C00188_c	L-Threonine	Cytosol
C00189_c	Ethanolamine	Cytosol
C00191_c	D-Glucuronate	Cytosol
C00193_c	Aromatic aldehyde	Cytosol
C00194_c	Cobamide coenzyme	Cytosol
C00196_c	2,3-Dihydroxybenzoate	Cytosol
C00197_c	3-Phospho-D-glycerate	Cytosol
C00198_c	D-Glucono-1,5-lactone	Cytosol
C00199_c	D-Ribulose 5-phosphate	Cytosol
C00203_c	UDP-N-acetyl-D-galactosamine	Cytosol
C00204_c	2-Dehydro-3-deoxy-D-gluconate	Cytosol
C00206_c	dADP	Cytosol
C00207_c	Acetone	Cytosol
C00208_c	Maltose	Cytosol
C00209_c	Oxalate	Cytosol
C00212_c	Adenosine	Cytosol
C00213_c	Sarcosine	Cytosol
C00214_c	Thymidine	Cytosol
C00217_c	D-Glutamate	Cytosol
C00218_c	Methylamine	Cytosol
C00219_c	(5Z,8Z,11Z,14Z)-Icosatetraenoic acid	Cytosol
C00222_c	3-Oxopropanoate	Cytosol
C00223_c	p-Coumaroyl-CoA	Cytosol
C00224_c	Adenylyl sulfate	Cytosol
C00229_c	Acyl-carrier protein	Cytosol
C00230_c	3,4-Dihydroxybenzoate	Cytosol
C00231_c	D-Xylulose 5-phosphate	Cytosol
C00232_c	Succinate semialdehyde	Cytosol
C00233_c	4-Methyl-2-oxopentanoate	Cytosol
C00234_c	10-Formyltetrahydrofolate	Cytosol
C00235_c	Dimethylallyl diphosphate	Cytosol
C00236_c	3-Phospho-D-glyceroyl phosphate	Cytosol
C00237_c	CO	Cytosol
C00239_c	dCMP	Cytosol
C00242_c	Guanine	Cytosol
C00243_c	Lactose	Cytosol
C00244_c	Nitrate	Cytosol
C00245_c	Taurine	Cytosol
C00248_c	Lipoamide	Cytosol
C00249_c	Hexadecanoic acid	Cytosol
C00251_c	Chorismate	Cytosol
C00253_c	Nicotinate	Cytosol
C00254_c	Prephenate	Cytosol
C00255_c	Riboflavin	Cytosol
C00256_c	(R)-Lactate	Cytosol
C00257_c	D-Gluconic acid	Cytosol
C00258_c	D-Glycerate	Cytosol
C00261_c	Benzaldehyde	Cytosol
C00262_c	Hypoxanthine	Cytosol
C00263_c	L-Homoserine	Cytosol
C00266_c	Glycolaldehyde	Cytosol
C00268_c	Dihydrobiopterin	Cytosol
C00269_c	CDP-diacylglycerol	Cytosol
C00275_c	D-Mannose 6-phosphate	Cytosol
C00279_c	D-Erythrose 4-phosphate	Cytosol
C00280_c	Androstenedione	Cytosol
C00283_c	Hydrogen sulfide	Cytosol
C00286_c	dGTP	Cytosol
C00288_c	HCO3-	Cytosol
C00292_c	Aniline	Cytosol
C00294_c	Inosine	Cytosol
C00295_c	Orotate	Cytosol
C00299_c	Uridine	Cytosol
C00300_c	Creatine	Cytosol
C00301_c	ADP-ribose	Cytosol
C00305_c	Magnesium	Cytosol
C00310_c	D-Xylulose	Cytosol
C00311_c	Isocitrate	Cytosol
C00312_c	L-Xylulose	Cytosol
C00313_c	Oxalyl-CoA	Cytosol
C00315_c	Spermidine	Cytosol
C00320_c	Thiosulfate	Cytosol
C00322_c	2-Oxoadipate	Cytosol
C00323_c	Caffeoyl-CoA	Cytosol
C00327_c	L-Citrulline	Cytosol
C00328_c	L-Kynurenine	Cytosol
C00330_c	Deoxyguanosine	Cytosol
C00332_c	Acetoacetyl-CoA	Cytosol
C00333_c	D-Galacturonate	Cytosol
C00334_c	4-Aminobutanoate	Cytosol
C00337_c	(S)-Dihydroorotate	Cytosol
C00341_c	Geranyl diphosphate	Cytosol
C00344_c	Phosphatidylglycerol	Cytosol
C00345_c	6-Phospho-D-gluconate	Cytosol
C00349_c	2-Methyl-3-oxopropanoate	Cytosol
C00350_c	Phosphatidylethanolamine	Cytosol
C00352_c	D-Glucosamine 6-phosphate	Cytosol
C00353_c	Geranylgeranyl diphosphate	Cytosol
C00354_c	D-Fructose 1,6-bisphosphate	Cytosol
C00355_c	3,4-Dihydroxy-L-phenylalanine	Cytosol
C00356_c	(S)-3-Hydroxy-3-methylglutaryl-CoA	Cytosol
C00357_c	N-Acetyl-D-glucosamine 6-phosphate	Cytosol
C00360_c	dAMP	Cytosol
C00361_c	dGDP	Cytosol
C00362_c	dGMP	Cytosol
C00363_c	dTDP	Cytosol
C00364_c	dTMP	Cytosol
C00365_c	dUMP	Cytosol
C00366_c	Urate	Cytosol
C00376_c	Retinal	Cytosol
C00378_c	Thiamine	Cytosol
C00380_c	Cytosine	Cytosol
C00385_c	Xanthine	Cytosol
C00387_c	Guanosine	Cytosol
C00388_c	1H-Imidazole-4-ethanamine	Cytosol
C00392_c	Mannitol	Cytosol
C00398_c	Tryptamine	Cytosol
C00402_c	D-Aspartate	Cytosol
C00406_c	Feruloyl-CoA	Cytosol
C00407_c	L-Isoleucine	Cytosol
C00409_c	Methanethiol	Cytosol
C00410_c	Progesterone	Cytosol
C00411_c	Sinapoyl-CoA	Cytosol
C00412_c	Stearoyl-CoA	Cytosol
C00414_c	Cyclohexanone	Cytosol
C00415_c	Dihydrofolate	Cytosol
C00416_c	Phosphatidate	Cytosol
C00420_c	Polysaccharide	Cytosol
C00422_c	Triacylglycerol	Cytosol
C00423_c	trans-Cinnamate	Cytosol
C00424_c	(S)-Lactaldehyde	Cytosol
C00429_c	5,6-Dihydrouracil	Cytosol
C00430_c	5-Aminolevulinate	Cytosol
C00433_c	2,5-Dioxopentanoate	Cytosol
C00437_c	N-Acetylornithine	Cytosol
C00438_c	N-Carbamoyl-L-aspartate	Cytosol
C00439_c	N-Formimino-L-glutamate	Cytosol
C00440_c	5-Methyltetrahydrofolate	Cytosol
C00441_c	L-Aspartate 4-semialdehyde	Cytosol
C00445_c	5,10-Methenyltetrahydrofolate	Cytosol
C00446_c	alpha-D-Galactose 1-phosphate	Cytosol
C00448_c	trans,trans-Farnesyl diphosphate	Cytosol
C00449_c	N6-(L-1,3-Dicarboxypropyl)-L-lysine	Cytosol
C00455_c	Nicotinamide D-ribonucleotide	Cytosol
C00458_c	dCTP	Cytosol
C00459_c	dTTP	Cytosol
C00460_c	dUTP	Cytosol
C00463_c	Indole	Cytosol
C00468_c	Estrone	Cytosol
C00469_c	Ethanol	Cytosol
C00472_c	p-Benzoquinone	Cytosol
C00473_c	Retinol	Cytosol
C00475_c	Cytidine	Cytosol
C00479_c	Propanal	Cytosol
C00483_c	Tyramine	Cytosol
C00487_c	Carnitine	Cytosol
C00488_c	Formamide	Cytosol
C00490_c	Itaconate	Cytosol
C00491_c	L-Cystine	Cytosol
C00492_c	Raffinose	Cytosol
C00493_c	Shikimate	Cytosol
C00499_c	Allantoate	Cytosol
C00503_c	Erythritol	Cytosol
C00507_c	L-Rhamnose	Cytosol
C00510_c	Oleoyl-CoA	Cytosol
C00511_c	Propenoate	Cytosol
C00512_c	S-Benzoate coenzyme A	Cytosol
C00513_c	CDP-glycerol	Cytosol
C00514_c	D-Mannonate	Cytosol
C00515_c	D-Ornithine	Cytosol
C00522_c	(R)-Pantoate	Cytosol
C00526_c	Deoxyuridine	Cytosol
C00527_c	Glutaryl-CoA	Cytosol
C00530_c	p-Benzenediol	Cytosol
C00531_c	Itaconyl-CoA	Cytosol
C00533_c	Nitric oxide	Cytosol
C00534_c	Pyridoxamine	Cytosol
C00535_c	Testosterone	Cytosol
C00536_c	Triphosphate	Cytosol
C00540_c	Cinnamoyl-CoA	Cytosol
C00542_c	Cystathionine	Cytosol
C00543_c	Dimethylamine	Cytosol
C00544_c	Homogentisate	Cytosol
C00546_c	Methylglyoxal	Cytosol
C00547_c	L-Noradrenaline	Cytosol
C00552_c	meso-Tartaric acid	Cytosol
C00555_c	4-Aminobutyraldehyde	Cytosol
C00558_c	D-Tagaturonate	Cytosol
C00559_c	Deoxyadenosine	Cytosol
C00566_c	(3S)-Citryl-CoA	Cytosol
C00568_c	4-Aminobenzoate	Cytosol
C00575_c	3',5'-Cyclic AMP	Cytosol
C00576_c	Betaine aldehyde	Cytosol
C00577_c	D-Glyceraldehyde	Cytosol
C00579_c	Dihydrolipoamide	Cytosol
C00581_c	Guanidinoacetate	Cytosol
C00582_c	Phenylacetyl-CoA	Cytosol
C00587_c	3-Hydroxybenzoate	Cytosol
C00599_c	Cholest-4-en-3-one	Cytosol
C00601_c	Phenylacetaldehyde	Cytosol
C00603_c	(-)-Ureidoglycolate	Cytosol
C00619_c	3-Oxo-delta4-steroid	Cytosol
C00620_c	alpha-D-Ribose 1-phosphate	Cytosol
C00624_c	N-Acetyl-L-glutamate	Cytosol
C00627_c	Pyridoxine phosphate	Cytosol
C00628_c	2,5-Dihydroxybenzoate	Cytosol
C00631_c	2-Phospho-D-glycerate	Cytosol
C00632_c	3-Hydroxyanthranilate	Cytosol
C00633_c	4-Hydroxybenzaldehyde	Cytosol
C00636_c	D-Mannose 1-phosphate	Cytosol
C00637_c	Indole-3-acetaldehyde	Cytosol
C00643_c	5-Hydroxy-L-tryptophan	Cytosol
C00645_c	N-Acetyl-D-mannosamine	Cytosol
C00647_c	Pyridoxamine phosphate	Cytosol
C00650_c	4-Hydroxymandelonitrile	Cytosol
C00655_c	Xanthosine 5'-phosphate	Cytosol
C00666_c	LL-2,6-Diaminoheptanedioate	Cytosol
C00669_c	gamma-L-Glutamyl-L-cysteine	Cytosol
C00670_c	sn-glycero-3-Phosphocholine	Cytosol
C00671_c	(S)-3-Methyl-2-oxopentanoic acid	Cytosol
C00672_c	2-Deoxy-D-ribose 1-phosphate	Cytosol
C00673_c	2-Deoxy-D-ribose 5-phosphate	Cytosol
C00679_c	5-Dehydro-4-deoxy-D-glucarate	Cytosol
C00680_c	meso-2,6-Diaminoheptanedioate	Cytosol
C00683_c	(S)-Methylmalonyl-CoA	Cytosol
C00688_c	dTDP-4-dehydro-6-deoxy-L-mannose	Cytosol
C00689_c	alpha,alpha'-Trehalose 6-phosphate	Cytosol
C00691_c	2,4,6/3,5-Pentahydroxycyclohexanone	Cytosol
C00692_c	UDP-N-acetylmuramoyl-L-alanyl-D-glutamate	Cytosol
C00698_c	Cl-	Cytosol
C00700_c	XTP	Cytosol
C00703_c	Mercury(2+)	Cytosol
C00704_c	O2.-	Cytosol
C00705_c	dCDP	Cytosol
C00712_c	(9Z)-Octadecenoic acid	Cytosol
C00719_c	Betaine	Cytosol
C00725_c	Lipoate	Cytosol
C00735_c	Cortisol	Cytosol
C00740_c	D-Serine	Cytosol
C00741_c	Diacetyl	Cytosol
C00744_c	Macrocin	Cytosol
C00748_c	Siroheme	Cytosol
C00750_c	Spermine	Cytosol
C00751_c	Squalene	Cytosol
C00763_c	D-Proline	Cytosol
C00777_c	Retinoate	Cytosol
C00780_c	Serotonin	Cytosol
C00785_c	Urocanate	Cytosol
C00788_c	L-Adrenaline	Cytosol
C00791_c	Creatinine	Cytosol
C00792_c	D-Arginine	Cytosol
C00794_c	D-Sorbitol	Cytosol
C00797_c	Ethylamine	Cytosol
C00798_c	Formyl-CoA	Cytosol
C00800_c	L-Gulonate	Cytosol
C00804_c	Propynoate	Cytosol
C00805_c	Salicylate	Cytosol
C00810_c	(R)-Acetoin	Cytosol
C00818_c	D-Glucarate	Cytosol
C00819_c	D-Glutamine	Cytosol
C00826_c	L-Arogenate	Cytosol
C00829_c	Naphthalene	Cytosol
C00831_c	Pantetheine	Cytosol
C00842_c	dTDP-glucose	Cytosol
C00846_c	3-Oxoadipate	Cytosol
C00850_c	Aryl sulfate	Cytosol
C00853_c	Cob(I)alamin	Cytosol
C00855_c	D-Methionine	Cytosol
C00857_c	Deamino-NAD+	Cytosol
C00860_c	L-Histidinol	Cytosol
C00861_c	L-Rhamnulose	Cytosol
C00864_c	Pantothenate	Cytosol
C00870_c	4-Nitrophenol	Cytosol
C00876_c	Coenzyme F420	Cytosol
C00877_c	Crotonoyl-CoA	Cytosol
C00879_c	D-Galactarate	Cytosol
C00880_c	D-Galactonate	Cytosol
C00881_c	Deoxycytidine	Cytosol
C00882_c	Dephospho-CoA	Cytosol
C00885_c	Isochorismate	Cytosol
C00894_c	Propenoyl-CoA	Cytosol
C00898_c	(R,R)-Tartaric acid	Cytosol
C00900_c	2-Acetolactate	Cytosol
C00905_c	D-Fructuronate	Cytosol
C00906_c	5,6-Dihydrothymine	Cytosol
C00916_c	Cephalosporin C	Cytosol
C00918_c	Chloramphenicol	Cytosol
C00919_c	Choline sulfate	Cytosol
C00921_c	Dihydropteroate	Cytosol
C00923_c	Ferricytochrome	Cytosol
C00924_c	Ferrocytochrome	Cytosol
C00931_c	Porphobilinogen	Cytosol
C00942_c	3',5'-Cyclic GMP	Cytosol
C00944_c	3-Dehydroquinate	Cytosol
C00951_c	Estradiol	Cytosol
C00954_c	Indole-3-acetate	Cytosol
C00956_c	L-2-Aminoadipate	Cytosol
C00957_c	Mercaptopyruvate	Cytosol
C00966_c	2-Dehydropantoate	Cytosol
C00969_c	3-Hydroxypropanal	Cytosol
C00979_c	O-Acetyl-L-serine	Cytosol
C00988_c	2-Phosphoglycolate	Cytosol
C00993_c	D-Alanyl-D-alanine	Cytosol
C01005_c	O-Phospho-L-serine	Cytosol
C01010_c	Urea-1-carboxylate	Cytosol
C01013_c	3-Hydroxypropanoate	Cytosol
C01019_c	6-Deoxy-L-galactose	Cytosol
C01024_c	Hydroxymethylbilane	Cytosol
C01034_c	3-Oxo-delta5-steroid	Cytosol
C01035_c	4-Guanidinobutanoate	Cytosol
C01036_c	4-Maleylacetoacetate	Cytosol
C01037_c	7,8-Diaminononanoate	Cytosol
C01040_c	L-Gulono-1,4-lactone	Cytosol
C01050_c	UDP-N-acetylmuramate	Cytosol
C01051_c	Uroporphyrinogen III	Cytosol
C01061_c	4-Fumarylacetoacetate	Cytosol
C01063_c	6-Carboxyhexanoyl-CoA	Cytosol
C01077_c	O-Acetyl-L-homoserine	Cytosol
C01079_c	Protoporphyrinogen IX	Cytosol
C01080_c	Reduced coenzyme F420	Cytosol
C01081_c	Thiamin monophosphate	Cytosol
C01083_c	alpha,alpha-Trehalose	Cytosol
C01089_c	(R)-3-Hydroxybutanoate	Cytosol
C01092_c	8-Amino-7-oxononanoate	Cytosol
C01096_c	Sorbitol 6-phosphate	Cytosol
C01097_c	D-Tagatose 6-phosphate	Cytosol
C01099_c	L-Fuculose 1-phosphate	Cytosol
C01100_c	L-Histidinol phosphate	Cytosol
C01102_c	O-Phospho-L-homoserine	Cytosol
C01103_c	Orotidine 5'-phosphate	Cytosol
C01110_c	5-Amino-2-oxopentanoic acid	Cytosol
C01115_c	L-Galactono-1,4-lactone	Cytosol
C01118_c	O-Succinyl-L-homoserine	Cytosol
C01127_c	4-Hydroxy-2-oxoglutarate	Cytosol
C01131_c	L-Rhamnulose 1-phosphate	Cytosol
C01134_c	Pantetheine 4'-phosphate	Cytosol
C01137_c	S-Adenosylmethioninamine	Cytosol
C01144_c	(S)-3-Hydroxybutanoyl-CoA	Cytosol
C01146_c	2-Hydroxy-3-oxopropanoate	Cytosol
C01147_c	2-Hydroxycyclohexan-1-one	Cytosol
C01149_c	4-Trimethylammoniobutanal	Cytosol
C01152_c	N(pi)-Methyl-L-histidine	Cytosol
C01153_c	Orthophosphoric monoester	Cytosol
C01157_c	trans-4-Hydroxy-L-proline	Cytosol
C01159_c	2,3-Bisphospho-D-glycerate	Cytosol
C01163_c	3-Carboxy-cis,cis-muconate	Cytosol
C01165_c	L-Glutamate 5-semialdehyde	Cytosol
C01171_c	alpha-D-Hexose 1-phosphate	Cytosol
C01176_c	17alpha-Hydroxyprogesterone	Cytosol
C01177_c	Inositol 1-phosphate	Cytosol
C01179_c	3-(4-Hydroxyphenyl)pyruvate	Cytosol
C01180_c	4-Methylthio-2-oxobutanoic acid	Cytosol
C01181_c	4-Trimethylammoniobutanoate	Cytosol
C01185_c	Nicotinate D-ribonucleotide	Cytosol
C01188_c	3-Hydroxy-2-methylpropanoate	Cytosol
C01203_c	Oleoyl-[acyl-carrier protein]	Cytosol
C01204_c	myo-Inositol hexakisphosphate	Cytosol
C01209_c	Malonyl-[acyl-carrier protein]	Cytosol
C01212_c	UDP-N-acetylmuramoyl-L-alanine	Cytosol
C01213_c	(R)-Methylmalonyl-CoA	Cytosol
C01216_c	2-Dehydro-3-deoxy-D-galactonate	Cytosol
C01217_c	5,6,7,8-Tetrahydromethanopterin	Cytosol
C01227_c	Dehydroepiandrosterone	Cytosol
C01228_c	Guanosine 3',5'-bis(diphosphate)	Cytosol
C01233_c	sn-glycero-3-Phosphoethanolamine	Cytosol
C01234_c	1-Aminocyclopropane-1-carboxylate	Cytosol
C01235_c	alpha-D-Galactosyl-(1->3)-1D-myo-inositol	Cytosol
C01236_c	D-Glucono-1,5-lactone 6-phosphate	Cytosol
C01250_c	N-Acetyl-L-glutamate 5-semialdehyde	Cytosol
C01267_c	3-(Imidazol-4-yl)-2-oxopropyl phosphate	Cytosol
C01268_c	5-Amino-6-(5'-phosphoribosylamino)uracil	Cytosol
C01269_c	5-O-(1-Carboxyvinyl)-3-phosphoshikimate	Cytosol
C01278_c	2-Carboxy-2,5-dihydro-5-oxofuran-2-acetate	Cytosol
C01279_c	4-Amino-5-hydroxymethyl-2-methylpyrimidine	Cytosol
C01286_c	2-Dehydro-3-deoxy-D-galactonate 6-phosphate	Cytosol
C01300_c	2-Amino-4-hydroxy-6-hydroxymethyl-7,8-dihydropteridine	Cytosol
C01302_c	1-(2-Carboxyphenylamino)-1-deoxy-D-ribulose 5-phosphate	Cytosol
C01304_c	2,5-Diamino-6-(5'-phosphoribosylamino)-4-pyrimidineone	Cytosol
C01319_c	Hg	Cytosol
C01326_c	Hydrogen cyanide	Cytosol
C01327_c	Hydrochloric acid	Cytosol
C01328_c	HO-	Cytosol
C01344_c	dIDP	Cytosol
C01345_c	dITP	Cytosol
C01346_c	dUDP	Cytosol
C01352_c	FADH2	Cytosol
C01353_c	Carbonic acid	Cytosol
C01358_c	NH4OH	Cytosol
C01359_c	PQQH2	Cytosol
C01384_c	Maleic acid	Cytosol
C01412_c	Butanal	Cytosol
C01416_c	Cocaine	Cytosol
C01419_c	Cys-Gly	Cytosol
C01424_c	Gallate	Cytosol
C01454_c	Toluate	Cytosol
C01457_c	Tylosin	Cytosol
C01467_c	3-Cresol	Cytosol
C01468_c	4-Cresol	Cytosol
C01508_c	L-Lyxose	Cytosol
C01528_c	Selenide	Cytosol
C01530_c	Octadecanoic acid	Cytosol
C01551_c	Allantoin	Cytosol
C01586_c	Hippurate	Cytosol
C01595_c	Linoleate	Cytosol
C01606_c	Phthalate	Cytosol
C01609_c	Protamine	Cytosol
C01613_c	Stachyose	Cytosol
C01659_c	Acrylamide	Cytosol
C01672_c	Cadaverine	Cytosol
C01674_c	Chitobiose	Cytosol
C01721_c	L-Fuculose	Cytosol
C01724_c	Lanosterol	Cytosol
C01755_c	Thiocyanate	Cytosol
C01762_c	Xanthosine	Cytosol
C01801_c	Deoxyribose	Cytosol
C01825_c	L-Galactose	Cytosol
C01832_c	Lauroyl-CoA	Cytosol
C01847_c	Reduced FMN	Cytosol
C01866_c	beta-Lactam	Cytosol
C01880_c	epsilon-Caprolactone	Cytosol
C01888_c	Aminoacetone	Cytosol
C01909_c	Dethiobiotin	Cytosol
C01934_c	L-Rhamnonate	Cytosol
C01943_c	Obtusifoliol	Cytosol
C01944_c	Octanoyl-CoA	Cytosol
C01953_c	Pregnenolone	Cytosol
C01959_c	Taurocyamine	Cytosol
C01962_c	Thiocysteine	Cytosol
C02041_c	Eicosanoyl-CoA	Cytosol
C02050_c	Linoleoyl-CoA	Cytosol
C02059_c	Phylloquinone	Cytosol
C02094_c	beta-Carotene	Cytosol
C02097_c	dTDP-galactose	Cytosol
C02116_c	2-Nitropropane	Cytosol
C02137_c	alpha-Oxo-benzeneacetic acid	Cytosol
C02139_c	Chlorophyllide	Cytosol
C02170_c	Methylmalonate	Cytosol
C02191_c	Protoporphyrin	Cytosol
C02199_c	UDP-L-rhamnose	Cytosol
C02214_c	(E)-Glutaconate	Cytosol
C02222_c	2-Maleylacetate	Cytosol
C02226_c	2-Methylmaleate	Cytosol
C02232_c	3-Oxoadipyl-CoA	Cytosol
C02235_c	4-Nitrocatechol	Cytosol
C02247_c	Anthranilyl-CoA	Cytosol
C02249_c	Arachidonyl-CoA	Cytosol
C02291_c	L-Cystathionine	Cytosol
C02323_c	Salicyl alcohol	Cytosol
C02341_c	trans-Aconitate	Cytosol
C02350_c	(S)(+)-Allantoin	Cytosol
C02359_c	2-Fluorobenzoate	Cytosol
C02364_c	3-Fluorobenzoate	Cytosol
C02371_c	4-Fluorobenzoate	Cytosol
C02375_c	4-Chlorocatechol	Cytosol
C02376_c	5-Methylcytosine	Cytosol
C02380_c	6-Mercaptopurine	Cytosol
C02411_c	Glutaconyl-1-CoA	Cytosol
C02442_c	N-Methyltyramine	Cytosol
C02457_c	Propane-1,3-diol	Cytosol
C02463_c	Precorrin 2	Cytosol
C02469_c	Uroporphyrin III	Cytosol
C02470_c	Xanthurenic acid	Cytosol
C02480_c	cis,cis-Muconate	Cytosol
C02504_c	(2S)-2-Isopropylmalate	Cytosol
C02505_c	2-Phenylacetamide	Cytosol
C02512_c	3-Cyano-L-alanine	Cytosol
C02532_c	D-O-Phosphoserine	Cytosol
C02538_c	Estrone 3-sulfate	Cytosol
C02565_c	N-Methylhydantoin	Cytosol
C02571_c	O-Acetylcarnitine	Cytosol
C02575_c	Pentachlorophenol	Cytosol
C02576_c	Perillyl aldehyde	Cytosol
C02593_c	Tetradecanoyl-CoA	Cytosol
C02612_c	(R)-2-Methylmalate	Cytosol
C02630_c	2-Hydroxyglutarate	Cytosol
C02631_c	2-Isopropylmaleate	Cytosol
C02637_c	3-Dehydroshikimate	Cytosol
C02642_c	3-Ureidopropionate	Cytosol
C02656_c	6-Carboxyhexanoate	Cytosol
C02670_c	D-Glucuronolactone	Cytosol
C02679_c	Dodecanoic acid	Cytosol
C02693_c	(Indol-3-yl)acetamide	Cytosol
C02700_c	L-Formylkynurenine	Cytosol
C02713_c	N-Acetylmuramate	Cytosol
C02714_c	N-Acetylputrescine	Cytosol
C02729_c	O-Phosphoprotamine	Cytosol
C02730_c	2-Succinylbenzoate	Cytosol
C02737_c	Phosphatidylserine	Cytosol
C02739_c	1-(5-Phospho-D-ribosyl)-ATP	Cytosol
C02741_c	Phosphoribosyl-AMP	Cytosol
C02759_c	alpha-Pinene-oxide	Cytosol
C02780_c	2,5-Didehydro-D-gluconate	Cytosol
C02782_c	2-Deoxy-D-gluconate	Cytosol
C02814_c	Benzene-1,2,4-triol	Cytosol
C02835_c	Imidazole-4-acetate	Cytosol
C02876_c	Propanoyl phosphate	Cytosol
C02880_c	Protochlorophyllide	Cytosol
C02888_c	Sorbose 1-phosphate	Cytosol
C02909_c	(2-Naphthyl)methanol	Cytosol
C02923_c	2,3-Dihydroxytoluene	Cytosol
C02939_c	3-Methylbutanoyl-CoA	Cytosol
C02946_c	4-Acetamidobutanoate	Cytosol
C02999_c	N-Acetylmuramoyl-Ala	Cytosol
C03005_c	N-Methylanthranilate	Cytosol
C03012_c	Naphthalene-1,2-diol	Cytosol
C03035_c	gamma-Linolenoyl-CoA	Cytosol
C03044_c	(R,R)-Butane-2,3-diol	Cytosol
C03058_c	2-Hydroxyglutaryl-CoA	Cytosol
C03067_c	3-Hydroxybenzaldehyde	Cytosol
C03069_c	3-Methylcrotonyl-CoA	Cytosol
C03078_c	4-Guanidinobutanamide	Cytosol
C03082_c	4-Phospho-L-aspartate	Cytosol
C03090_c	5-Phosphoribosylamine	Cytosol
C03114_c	Dimethylbenzimidazole	Cytosol
C03150_c	N-Ribosylnicotinamide	Cytosol
C03160_c	2-Succinylbenzoyl-CoA	Cytosol
C03175_c	Shikimate 3-phosphate	Cytosol
C03194_c	(R)-1-Aminopropan-2-ol	Cytosol
C03203_c	1-Hydroxy-2-naphthoate	Cytosol
C03205_c	11-Deoxycorticosterone	Cytosol
C03221_c	2-trans-Dodecenoyl-CoA	Cytosol
C03227_c	3-Hydroxy-L-kynurenine	Cytosol
C03231_c	3-Methylglutaconyl-CoA	Cytosol
C03232_c	3-Phosphonooxypyruvate	Cytosol
C03240_c	6-Deoxyerythronolide B	Cytosol
C03242_c	(8Z,11Z,14Z)-Icosatrienoic acid	Cytosol
C03263_c	Coproporphyrinogen III	Cytosol
C03267_c	beta-D-Fructose 2-phosphate	Cytosol
C03283_c	L-2,4-Diaminobutanoate	Cytosol
C03284_c	L-3-Amino-isobutanoate	Cytosol
C03287_c	L-Glutamyl 5-phosphate	Cytosol
C03289_c	L-xylo-Hexulonolactone	Cytosol
C03319_c	dTDP-6-deoxy-L-mannose	Cytosol
C03340_c	L-2,3-Dihydrodipicolinate	Cytosol
C03344_c	2-Methylacetoacetyl-CoA	Cytosol
C03345_c	2-Methylbut-2-enoyl-CoA	Cytosol
C03351_c	3-Hydroxybenzyl alcohol	Cytosol
C03356_c	3-Phospho-D-erythronate	Cytosol
C03360_c	4-Nitrophenyl phosphate	Cytosol
C03373_c	Aminoimidazole ribotide	Cytosol
C03406_c	N-(L-Arginino)succinate	Cytosol
C03427_c	Prephytoene diphosphate	Cytosol
C03434_c	Tetrachlorohydroquinone	Cytosol
C03440_c	cis-4-Hydroxy-D-proline	Cytosol
C03451_c	(R)-S-Lactoylglutathione	Cytosol
C03459_c	2-Hydroxy-3-oxosuccinate	Cytosol
C03460_c	2-Methylprop-2-enoyl-CoA	Cytosol
C03479_c	5-Formyltetrahydrofolate	Cytosol
C03485_c	Aromatic primary alcohol	Cytosol
C03492_c	D-4'-Phosphopantothenate	Cytosol
C03494_c	D-Erythritol 4-phosphate	Cytosol
C03506_c	Indoleglycerol phosphate	Cytosol
C03508_c	L-2-Amino-3-oxobutanoic acid	Cytosol
C03516_c	Magnesium protoporphyrin	Cytosol
C03546_c	myo-Inositol 4-phosphate	Cytosol
C03561_c	(R)-3-Hydroxybutanoyl-CoA	Cytosol
C03564_c	1-Pyrroline-2-carboxylate	Cytosol
C03572_c	2-Chloro-cis,cis-muconate	Cytosol
C03582_c	3,4',5-Trihydroxystilbene	Cytosol
C03585_c	3-Chloro-cis,cis-muconate	Cytosol
C03586_c	2-Oxo-2,3-dihydrofuran-5-acetate	Cytosol
C03590_c	4-Hydroxyphenylglyoxylate	Cytosol
C03595_c	8,11,14-Eicosatrienoyl-CoA	Cytosol
C03601_c	Chloramphenicol 3-acetate	Cytosol
C03657_c	1,4-Dihydroxy-2-naphthoate	Cytosol
C03671_c	2-Pyrone-4,6-dicarboxylate	Cytosol
C03680_c	4-Imidazolone-5-propanoate	Cytosol
C03688_c	Apo-[acyl-carrier-protein]	Cytosol
C03722_c	Quinolinate	Cytosol
C03733_c	UDP-alpha-D-galacto-1,4-furanose	Cytosol
C03735_c	alpha-D-Hexose 6-phosphate	Cytosol
C03741_c	(S)-4-Amino-5-oxopentanoate	Cytosol
C03758_c	Dopamine	Cytosol
C03765_c	4-Hydroxyphenylacetaldehyde	Cytosol
C03771_c	5-Guanidino-2-oxopentanoate	Cytosol
C03785_c	D-Tagatose 1,6-bisphosphate	Cytosol
C03794_c	N6-(1,2-Dicarboxyethyl)-AMP	Cytosol
C03806_c	Substituted beta-amino acid	Cytosol
C03838_c	5'-Phosphoribosylglycinamide	Cytosol
C03892_c	Phosphatidylglycerophosphate	Cytosol
C03912_c	(S)-1-Pyrroline-5-carboxylate	Cytosol
C03921_c	2-Dehydro-3-deoxy-D-glucarate	Cytosol
C03926_c	3-Dehydro-2-deoxy-D-gluconate	Cytosol
C03939_c	Acetyl-[acyl-carrier protein]	Cytosol
C03972_c	2,3,4,5-Tetrahydrodipicolinate	Cytosol
C03979_c	2-Dehydro-3-deoxy-L-rhamnonate	Cytosol
C04006_c	1D-myo-Inositol 3-phosphate	Cytosol
C04030_c	(2,3-Dihydroxybenzoyl)adenylate	Cytosol
C04039_c	2,3-Dihydroxy-3-methylbutanoate	Cytosol
C04043_c	3,4-Dihydroxyphenylacetaldehyde	Cytosol
C04044_c	3-(2,3-Dihydroxyphenyl)propanoate	Cytosol
C04051_c	5-Amino-4-imidazolecarboxyamide	Cytosol
C04052_c	5-Carboxy-2-oxohept-3-enedioate	Cytosol
C04076_c	L-2-Aminoadipate 6-semialdehyde	Cytosol
C04079_c	N-((R)-Pantothenoyl)-L-cysteine	Cytosol
C04088_c	Octadecanoyl-[acyl-carrier protein]	Cytosol
C04089_c	UDP-4-dehydro-6-deoxy-D-glucose	Cytosol
C04112_c	3-Methyl-cis,cis-hexadienedioate	Cytosol
C04122_c	D-1-Aminopropan-2-ol O-phosphate	Cytosol
C04133_c	N-Acetyl-L-glutamate 5-phosphate	Cytosol
C04144_c	Tetrahydropteroyltri-L-glutamate	Cytosol
C04146_c	all-trans-Octaprenyl diphosphate	Cytosol
C04171_c	(2S,3S)-2,3-Dihydro-2,3-dihydroxybenzoate	Cytosol
C04178_c	Bromoxynil	Cytosol
C04186_c	5-Carboxymethyl-2-hydroxymuconate	Cytosol
C04188_c	S-Methyl-5-thio-D-ribose 1-phosphate	Cytosol
C04216_c	all-trans-Heptaprenyl diphosphate	Cytosol
C04236_c	(2S)-2-Isopropyl-3-oxosuccinate	Cytosol
C04246_c	But-2-enoyl-[acyl-carrier protein]	Cytosol
C04257_c	N-Acetyl-D-mannosamine 6-phosphate	Cytosol
C04272_c	(R)-2,3-Dihydroxy-3-methylbutanoate	Cytosol
C04281_c	L-1-Pyrroline-3-hydroxy-5-carboxylate	Cytosol
C04282_c	1-Pyrroline-4-hydroxy-2-carboxylate	Cytosol
C04287_c	3D-(3,5/4)-Trihydroxycyclohexane-1,2-dione	Cytosol
C04294_c	5-(2-Hydroxyethyl)-4-methylthiazole	Cytosol
C04295_c	Androst-5-ene-3beta,17beta-diol	Cytosol
C04302_c	N-(5-Phospho-D-ribosyl)anthranilate	Cytosol
C04309_c	Phosphoenol-4-deoxy-3-tetrulosonate	Cytosol
C04322_c	3,4-Dihydro-2H-Pyrrole-2-carboxylate	Cytosol
C04327_c	4-Methyl-5-(2-phosphoethyl)-thiazole	Cytosol
C04332_c	6,7-Dimethyl-8-(1-D-ribityl)lumazine	Cytosol
C04349_c	(4S)-4,6-Dihydroxy-2,5-dioxohexanoate	Cytosol
C04352_c	(R)-4'-Phosphopantothenoyl-L-cysteine	Cytosol
C04353_c	(Z)-4-Hydroxyphenylacetaldehyde-oxime	Cytosol
C04376_c	5'-Phosphoribosyl-N-formylglycinamide	Cytosol
C04377_c	5,10-Methylenetetrahydromethanopterin	Cytosol
C04405_c	(2S,3S)-3-Hydroxy-2-methylbutanoyl-CoA	Cytosol
C04411_c	(2R,3S)-3-Isopropylmalate	Cytosol
C04421_c	N-Succinyl-LL-2,6-diaminoheptanedioate	Cytosol
C04425_c	S-Adenosyl-4-methylthio-2-oxobutanoate	Cytosol
C04431_c	cis-4-Carboxymethylenebut-2-en-4-olide	Cytosol
C04434_c	(E)-4-Oxobut-1-ene-1,2,4-tricarboxylate	Cytosol
C04442_c	2-Dehydro-3-deoxy-6-phospho-D-gluconate	Cytosol
C04451_c	4-Carboxy-2-hydroxyhexa-2,4-dienedioate	Cytosol
C04454_c	5-Amino-6-(5'-phosphoribitylamino)uracil	Cytosol
C04462_c	N-Succinyl-2-L-amino-6-oxoheptanedioate	Cytosol
C04484_c	4-Carboxy-2-hydroxymuconate semialdehyde	Cytosol
C04488_c	5-Methyl-5,6,7,8-tetrahydromethanopterin	Cytosol
C04489_c	5-Methyltetrahydropteroyltri-L-glutamate	Cytosol
C04494_c	Guanosine 3'-diphosphate 5'-triphosphate	Cytosol
C04501_c	N-Acetyl-alpha-D-glucosamine 1-phosphate	Cytosol
C04534_c	6-Phospho-beta-D-glucosyl-(1,4)-D-glucose	Cytosol
C04554_c	3alpha,7alpha-Dihydroxy-5beta-cholestanate	Cytosol
C04556_c	4-Amino-2-methyl-5-phosphomethylpyrimidine	Cytosol
C04558_c	3-Methylmuconolactone	Cytosol
C04559_c	4-Methylmuconolactone	Cytosol
C04563_c	D-myo-Inositol 1,2,4,5,6-pentakisphosphate	Cytosol
C04574_c	di-trans,poly-cis-Undecaprenyl diphosphate	Cytosol
C04575_c	(4R,5S)-4,5,6-Trihydroxy-2,3-dioxohexanoate	Cytosol
C04582_c	S-Methyl-5-thio-D-ribulose 1-phosphate	Cytosol
C04618_c	(3R)-3-Hydroxybutanoyl-[acyl-carrier protein]	Cytosol
C04619_c	(3R)-3-Hydroxydecanoyl-[acyl-carrier protein]	Cytosol
C04620_c	(3R)-3-Hydroxyoctanoyl-[acyl-carrier protein]	Cytosol
C04631_c	UDP-N-acetyl-3-(1-carboxyvinyl)-D-glucosamine	Cytosol
C04633_c	(3R)-3-Hydroxypalmitoyl-[acyl-carrier protein]	Cytosol
C04634_c	1,6-Dihydroxycyclohexa-2,4-diene-1-carboxylate	Cytosol
C04640_c	2-(Formamido)-N1-(5'-phosphoribosyl)acetamidine	Cytosol
C04644_c	3alpha,7alpha-Dihydroxy-5beta-cholestanoyl-CoA	Cytosol
C04646_c	6-Thioinosine-5'-monophosphate	Cytosol
C04666_c	D-erythro-1-(Imidazol-4-yl)glycerol 3-phosphate	Cytosol
C04675_c	3-Hydroxy-3-(4-methylpent-3-en-1-yl)glutaryl-CoA	Cytosol
C04677_c	1-(5'-Phosphoribosyl)-5-amino-4-imidazolecarboxamide	Cytosol
C04688_c	(3R)-3-Hydroxytetradecanoyl-[acyl-carrier protein]	Cytosol
C04691_c	2-Dehydro-3-deoxy-D-arabino-heptonate 7-phosphate	Cytosol
C04702_c	UDPMurAc(oyl-L-Ala-D-gamma-Glu-L-Lys-D-Ala-D-Ala)	Cytosol
C04706_c	cis-2-Chloro-4-carboxymethylenebut-2-en-1,4-olide	Cytosol
C04712_c	(7R)-7-(5-Carboxy-5-oxopentanoyl)aminocephalosporinate	Cytosol
C04732_c	5-Amino-6-(1-D-ribitylamino)uracil	Cytosol
C04734_c	1-(5'-Phosphoribosyl)-5-formamido-4-imidazolecarboxamide	Cytosol
C04751_c	1-(5-Phospho-D-ribosyl)-5-amino-4-imidazolecarboxylate	Cytosol
C04752_c	2-Methyl-4-amino-5-hydroxymethylpyrimidine diphosphate	Cytosol
C04760_c	3alpha,7alpha,12alpha-Trihydroxy-5beta-cholestanoyl-CoA	Cytosol
C04778_c	N1-(5-Phospho-alpha-D-ribosyl)-5,6-dimethylbenzimidazole	Cytosol
C04783_c	cis-4,5-Dihydroxycyclohexa-1(6),2-diene-1,2-dicarboxylate	Cytosol
C04807_c	2-Amino-7,8-dihydro-4-hydroxy-6-(diphosphooxymethyl)pteridine	Cytosol
C04823_c	1-(5'-Phosphoribosyl)-5-amino-4-(N-succinocarboxamide)-imidazole	Cytosol
C04851_c	MurAc(oyl-L-Ala-D-gamma-Glu-L-Lys-D-Ala-D-Ala)-diphospho-	Cytosol
C04874_c	2-Amino-4-hydroxy-6-(D-erythro-1,2,3-trihydroxypropyl)-7,8-	Cytosol
C04877_c	UDP-N-acetylmuramoyl-L-alanyl-D-gamma-glutamyl-meso-2,6-	Cytosol
C04882_c	UDP-N-acetylmuramoyl-L-alanyl-D-glutamyl-6-carboxy-L-lysyl-D-alanyl-	Cytosol
C04895_c	2-Amino-4-hydroxy-6-(erythro-1,2,3-trihydroxypropyl)dihydropteridine	Cytosol
C04896_c	5-(5-Phospho-D-ribosylaminoformimino)-1-(5-phosphoribosyl)-	Cytosol
C04916_c	N-(5'-Phospho-D-1'-ribulosylformimino)-5-amino-1-(5''-phospho-D-	Cytosol
C05011_c	Hydroxytamoxifen	Cytosol
C05100_c	3-Ureidoisobutyrate	Cytosol
C05116_c	3-Hydroxybutanoyl-CoA	Cytosol
C05127_c	N-Methylhistamine	Cytosol
C05130_c	Imidazole-4-acetaldehyde	Cytosol
C05138_c	17alpha-Hydroxypregnenolone	Cytosol
C05139_c	16alpha-Hydroxydehydroepiandrosterone	Cytosol
C05140_c	16alpha-Hydroxyandrost-4-ene-3,17-dione	Cytosol
C05141_c	Estriol	Cytosol
C05172_c	Selenophosphate	Cytosol
C05198_c	5'-Deoxyadenosine	Cytosol
C05223_c	Dodecanoyl-[acyl-carrier protein]	Cytosol
C05258_c	(S)-3-Hydroxyhexadecanoyl-CoA	Cytosol
C05259_c	3-Oxopalmitoyl-CoA	Cytosol
C05260_c	(S)-3-Hydroxytetradecanoyl-CoA	Cytosol
C05261_c	3-Oxotetradecanoyl-CoA	Cytosol
C05262_c	(S)-3-Hydroxydodecanoyl-CoA	Cytosol
C05263_c	3-Oxododecanoyl-CoA	Cytosol
C05264_c	(S)-Hydroxydecanoyl-CoA	Cytosol
C05265_c	3-Oxodecanoyl-CoA	Cytosol
C05266_c	(S)-Hydroxyoctanoyl-CoA	Cytosol
C05267_c	3-Oxooctanoyl-CoA	Cytosol
C05268_c	(S)-Hydroxyhexanoyl-CoA	Cytosol
C05269_c	3-Oxohexanoyl-CoA	Cytosol
C05270_c	Hexanoyl-CoA	Cytosol
C05271_c	trans-Hex-2-enoyl-CoA	Cytosol
C05272_c	trans-Hexadec-2-enoyl-CoA	Cytosol
C05273_c	trans-Tetradec-2-enoyl-CoA	Cytosol
C05274_c	Decanoyl-CoA	Cytosol
C05275_c	trans-Dec-2-enoyl-CoA	Cytosol
C05276_c	trans-Oct-2-enoyl-CoA	Cytosol
C05298_c	2-Hydroxyestrone	Cytosol
C05300_c	16alpha-Hydroxyestrone	Cytosol
C05301_c	2-Hydroxyestradiol	Cytosol
C05332_c	Phenethylamine	Cytosol
C05335_c	L-Selenomethionine	Cytosol
C05337_c	Chenodeoxycholoyl-CoA	Cytosol
C05338_c	4-Hydroxyphenylacetyl-CoA	Cytosol
C05359_c	e-	Cytosol
C05364_c	4-Carboxy-2-oxo-3-hexenedioate	Cytosol
C05375_c	2-Hydroxy-2-hydropyrone-4,6-dicarboxylate	Cytosol
C05382_c	Sedoheptulose 7-phosphate	Cytosol
C05394_c	3-Keto-beta-D-galactose	Cytosol
C05399_c	Melibiitol	Cytosol
C05400_c	Epimelibiose	Cytosol
C05401_c	3-beta-D-Galactosyl-sn-glycerol	Cytosol
C05402_c	Melibiose	Cytosol
C05403_c	3-Ketolactose	Cytosol
C05404_c	D-Gal alpha 1->6D-Gal alpha 1->6D-Glucose	Cytosol
C05413_c	Phytoene	Cytosol
C05421_c	15-cis-Phytoene	Cytosol
C05422_c	Dehydroascorbate	Cytosol
C05427_c	Phytyl diphosphate	Cytosol
C05431_c	Neurosporene	Cytosol
C05432_c	Lycopene	Cytosol
C05433_c	alpha-Carotene	Cytosol
C05434_c	beta-Zeacarotene	Cytosol
C05435_c	gamma-Carotene	Cytosol
C05444_c	3alpha,7alpha,26-Trihydroxy-5beta-cholestane	Cytosol
C05445_c	3alpha,7alpha-Dihydroxy-5beta-cholestan-26-al	Cytosol
C05447_c	3alpha,7alpha-Dihydroxy-5beta-cholest-24-enoyl-CoA	Cytosol
C05448_c	3alpha,7alpha,24-Trihydroxy-5beta-cholestanoyl-CoA	Cytosol
C05449_c	3alpha,7alpha-Dihydroxy-5beta-24-oxocholestanoyl-CoA	Cytosol
C05450_c	3alpha,7alpha,12alpha,24-Tetrahydroxy-5beta-cholestanoyl-CoA	Cytosol
C05460_c	3alpha,7alpha,12alpha-Trihydroxy-5beta-cholest-24-enoyl-CoA	Cytosol
C05467_c	3alpha,7alpha,12alpha-Trihydroxy-5beta-24-oxocholestanoyl-CoA	Cytosol
C05470_c	Tetrahydrocortisone	Cytosol
C05472_c	Urocortisol	Cytosol
C05478_c	3alpha,21-Dihydroxy-5beta-pregnane-11,20-dione	Cytosol
C05480_c	3alpha-Hydroxy-5beta-pregnane-20-one	Cytosol
C05481_c	Cortolone	Cytosol
C05482_c	Cortol	Cytosol
C05483_c	3alpha,20alpha,21-Trihydroxy-5beta-pregnane-11-one	Cytosol
C05484_c	Pregnanediol	Cytosol
C05485_c	21-Hydroxypregnenolone	Cytosol
C05487_c	17alpha,21-Dihydroxypregnenolone	Cytosol
C05488_c	11-Deoxycortisol	Cytosol
C05489_c	11beta,17alpha,21-Trihydroxypregnenolone	Cytosol
C05512_c	Deoxyinosine	Cytosol
C05519_c	L-Allothreonine	Cytosol
C05526_c	S-Glutathionyl-L-cysteine	Cytosol
C05551_c	Penicillin G	Cytosol
C05557_c	Isopenicillin N	Cytosol
C05565_c	Hydantoin-5-propionate	Cytosol
C05576_c	3,4-Dihydroxyphenylethyleneglycol	Cytosol
C05577_c	3,4-Dihydroxymandelaldehyde	Cytosol
C05578_c	5,6-Dihydroxyindole	Cytosol
C05581_c	3-Methoxy-4-hydroxyphenylacetaldehyde	Cytosol
C05583_c	3-Methoxy-4-hydroxyphenylglycolaldehyde	Cytosol
C05585_c	Gentisate aldehyde	Cytosol
C05587_c	3-Methoxytyramine	Cytosol
C05588_c	L-Metanephrine	Cytosol
C05589_c	L-Normetanephrine	Cytosol
C05596_c	p-Hydroxyphenylacetylglycine	Cytosol
C05604_c	2-Carboxy-2,3-dihydro-5,6-dihydroxyindole	Cytosol
C05618_c	3-Chlorocatechol	Cytosol
C05629_c	Phenylpropanoate	Cytosol
C05634_c	5-Hydroxyindoleacetaldehyde	Cytosol
C05635_c	5-Hydroxyindoleacetate	Cytosol
C05636_c	3-Hydroxykynurenamine	Cytosol
C05637_c	4,8-Dihydroxyquinoline	Cytosol
C05638_c	5-Hydroxykynurenamine	Cytosol
C05639_c	4,6-Dihydroxyquinoline	Cytosol
C05640_c	Cinnavalininate	Cytosol
C05651_c	5-Hydroxykynurenine	Cytosol
C05653_c	Formylanthranilate	Cytosol
C05659_c	5-Methoxytryptamine	Cytosol
C05665_c	3-Aminopropanal	Cytosol
C05668_c	3-Hydroxypropionyl-CoA	Cytosol
C05670_c	3-Aminopropiononitrile	Cytosol
C05686_c	Adenylylselenate	Cytosol
C05688_c	L-Selenocysteine	Cytosol
C05691_c	Se-Adenosylselenomethionine	Cytosol
C05692_c	Se-Adenosyl-L-selenohomocysteine	Cytosol
C05696_c	3'-Phosphoadenylylselenate	Cytosol
C05697_c	Selenate	Cytosol
C05698_c	Selenohomocysteine	Cytosol
C05699_c	L-Selenocystathionine	Cytosol
C05702_c	O-Phosphorylhomoserine	Cytosol
C05703_c	Methaneselenol	Cytosol
C05711_c	gamma-Glutamyl-beta-cyanoalanine	Cytosol
C05744_c	Acetoacetyl-[acp]	Cytosol
C05745_c	Butyryl-[acp]	Cytosol
C05746_c	3-Oxohexanoyl-[acp]	Cytosol
C05747_c	(R)-3-Hydroxyhexanoyl-[acp]	Cytosol
C05748_c	trans-Hex-2-enoyl-[acp]	Cytosol
C05749_c	Hexanoyl-[acp]	Cytosol
C05750_c	3-Oxooctanoyl-[acp]	Cytosol
C05751_c	trans-Oct-2-enoyl-[acp]	Cytosol
C05752_c	Octanoyl-[acp]	Cytosol
C05753_c	3-Oxodecanoyl-[acp]	Cytosol
C05754_c	trans-Dec-2-enoyl-[acp]	Cytosol
C05755_c	Decanoyl-[acp]	Cytosol
C05756_c	3-Oxododecanoyl-[acp]	Cytosol
C05757_c	(R)-3-Hydroxydodecanoyl-[acp]	Cytosol
C05758_c	trans-Dodec-2-enoyl-[acp]	Cytosol
C05759_c	3-Oxotetradecanoyl-[acp]	Cytosol
C05760_c	trans-Tetradec-2-enoyl-[acp]	Cytosol
C05761_c	Tetradecanoyl-[acp]	Cytosol
C05762_c	3-Oxohexadecanoyl-[acp]	Cytosol
C05763_c	trans-Hexadec-2-enoyl-[acp]	Cytosol
C05764_c	Hexadecanoyl-[acp]	Cytosol
C05766_c	Uroporphyrinogen I	Cytosol
C05768_c	Coproporphyrinogen I	Cytosol
C05772_c	Precorrin 3A	Cytosol
C05773_c	Cobyrinate	Cytosol
C05774_c	Cobinamide	Cytosol
C05775_c	alpha-Ribazole	Cytosol
C05778_c	Sirohydrochlorin	Cytosol
C05809_c	3-Octaprenyl-4-hydroxybenzoate	Cytosol
C05810_c	2-Octaprenylphenol	Cytosol
C05813_c	2-Octaprenyl-6-methoxy-1,4-benzoquinone	Cytosol
C05814_c	2-Octaprenyl-3-methyl-6-methoxy-1,4-benzoquinone	Cytosol
C05817_c	(1R,6R)-6-Hydroxy-2-succinylcyclohexa-2,4-diene-1-carboxylate	Cytosol
C05824_c	S-Sulfo-L-cysteine	Cytosol
C05827_c	Methylimidazole acetaldehyde	Cytosol
C05829_c	N-Carbamyl-L-glutamate	Cytosol
C05830_c	8-Methoxykynurenate	Cytosol
C05831_c	3-Methoxyanthranilate	Cytosol
C05838_c	cis-2-Hydroxycinnamate	Cytosol
C05839_c	cis-beta-D-Glucosyl-2-hydroxycinnamate	Cytosol
C05840_c	Iminoaspartate	Cytosol
C05841_c	Nicotinate D-ribonucleoside	Cytosol
C05852_c	2-Hydroxyphenylacetate	Cytosol
C05892_c	UDP-N-acetylmuramoyl-L-alanyl-gamma-D-glutamyl-L-lysine	Cytosol
C05893_c	Undecaprenyl-diphospho-N-acetylmuramoyl-(N-acetylglucosamine)-L-	Cytosol
C05897_c	Undecaprenyl-diphospho-N-acetylmuramoyl-L-alanyl-D-glutamyl-meso-	Cytosol
C05898_c	Undecaprenyl-diphospho-N-acetylmuramoyl-(N-acetylglucosamine)-L-	Cytosol
C05901_c	3,3',4'5-Tetrahydroxystilbene	Cytosol
C05921_c	Biotinyl-5'-AMP	Cytosol
C05922_c	Formamidopyrimidine nucleoside triphosphate	Cytosol
C05923_c	2,5-Diaminopyrimidine nucleoside triphosphate	Cytosol
C05928_c	10-Formyltetrahydrofolyl L-glutamate	Cytosol
C05933_c	N-(omega)-Hydroxyarginine	Cytosol
C05936_c	N4-Acetylaminobutanal	Cytosol
C05938_c	L-4-Hydroxyglutamate semialdehyde	Cytosol
C05946_c	D-4-Hydroxy-2-oxoglutarate	Cytosol
C05947_c	L-erythro-4-Hydroxyglutamate	Cytosol
C05966_c	15(S)-HPETE	Cytosol
C05979_c	Propane-1-ol	Cytosol
C05980_c	Cardiolipin	Cytosol
C05983_c	Propionyladenylate	Cytosol
C05985_c	2-Propynal	Cytosol
C05986_c	2-Propyn-1-ol	Cytosol
C05989_c	3-Oxopropionyl-CoA	Cytosol
C05998_c	3-Hydroxyisovaleryl-CoA	Cytosol
C06000_c	(S)-3-Hydroxyisobutyryl-CoA	Cytosol
C06001_c	(S)-3-Hydroxyisobutyrate	Cytosol
C06002_c	(S)-Methylmalonate semialdehyde	Cytosol
C06006_c	(S)-2-Aceto-2-hydroxybutanoate	Cytosol
C06007_c	(R)-2,3-Dihydroxy-3-methylpentanoate	Cytosol
C06010_c	(S)-2-Acetolactate	Cytosol
C06032_c	D-erythro-3-Methylmalate	Cytosol
C06054_c	2-Oxo-3-hydroxy-4-phosphobutanoate	Cytosol
C06055_c	O-Phospho-4-hydroxy-L-threonine	Cytosol
C06056_c	4-Hydroxy-L-threonine	Cytosol
C06099_c	(+)-Limonene	Cytosol
C06102_c	Adipate semialdehyde	Cytosol
C06103_c	6-Hydroxyhexanoic acid	Cytosol
C06104_c	Adipate	Cytosol
C06108_c	Fluoroacetate	Cytosol
C06114_c	gamma-Glutamyl-beta-aminopropiononitrile	Cytosol
C06142_c	1-Butanol	Cytosol
C06148_c	2,5-Diamino-6-(5'-triphosphoryl-3',4'-trihydroxy-2'-oxopentyl)-	Cytosol
C06156_c	alpha-D-Glucosamine 1-phosphate	Cytosol
C06187_c	Arbutin 6-phosphate	Cytosol
C06188_c	Salicin 6-phosphate	Cytosol
C06196_c	2'-Deoxyinosine 5'-phosphate	Cytosol
C06199_c	Hordenine	Cytosol
C06201_c	2,4-Dihydroxyhept-2-enedioate	Cytosol
C06205_c	1,2-Dihydronaphthalene-1,2-diol	Cytosol
C06206_c	Benzoyl phosphate	Cytosol
C06231_c	Ectoine	Cytosol
C06232_c	Molybdate	Cytosol
C06244_c	Acetamide	Cytosol
C06309_c	Diplopterol	Cytosol
C06310_c	Diploptene	Cytosol
C06319_c	Precorrin 6Y	Cytosol
C06320_c	Precorrin 6X	Cytosol
C06321_c	1,6-Dihydroxy-cis-2,4-cyclohexadiene-1-carboxylic acid	Cytosol
C06329_c	2-Chloromaleylacetate	Cytosol
C06367_c	1-Carboxyvinyl carboxyphosphonate	Cytosol
C06368_c	3-(Hydrohydroxyphosphoryl)pyruvate	Cytosol
C06376_c	N-Acetyl-D-galactosamine 6-phosphate	Cytosol
C06377_c	D-Galactosamine 6-phosphate	Cytosol
C06399_c	Hydrogenobyrinate	Cytosol
C06406_c	Precorrin 3B	Cytosol
C06407_c	Precorrin 4	Cytosol
C06408_c	Precorrin 8X	Cytosol
C06416_c	Precorrin 5	Cytosol
C06424_c	Tetradecanoic acid	Cytosol
C06425_c	Icosanoic acid	Cytosol
C06426_c	(6Z,9Z,12Z)-Octadecatrienoic acid	Cytosol
C06427_c	(9Z,12Z,15Z)-Octadecatrienoic acid	Cytosol
C06428_c	(5Z,8Z,11Z,14Z,17Z)-Icosapentaenoic acid	Cytosol
C06429_c	(4Z,7Z,10Z,13Z,16Z,19Z)-Docosahexaenoic acid	Cytosol
C06441_c	L-Xylulose 1-phosphate	Cytosol
C06442_c	N-gamma-Acetyldiaminobutyrate	Cytosol
C06473_c	2-Keto-D-gluconic acid	Cytosol
C06503_c	Hydrogenobyrinate a,c diamide	Cytosol
C06504_c	Cob(II)yrinate a,c diamide	Cytosol
C06505_c	Cob(I)yrinate a,c diamide	Cytosol
C06506_c	Adenosyl cobyrinate a,c diamide	Cytosol
C06507_c	Adenosyl cobyrinate hexaamide	Cytosol
C06508_c	Adenosyl cobinamide	Cytosol
C06509_c	Adenosyl cobinamide phosphate	Cytosol
C06510_c	Adenosine-GDP-cobinamide	Cytosol
C06548_c	Ethylene oxide	Cytosol
C06552_c	Hydroxyatrazine	Cytosol
C06553_c	N-Isopropylammelide	Cytosol
C06554_c	Cyanuric acid	Cytosol
C06556_c	Deisopropylatrazine	Cytosol
C06557_c	Deisopropylhydroxyatrazine	Cytosol
C06561_c	Naringenin chalcone	Cytosol
C06597_c	1,3,4,6-Tetrachloro-1,4-cyclohexadiene	Cytosol
C06598_c	2,4,5-Trichloro-2,5-cyclohexadiene-1-ol	Cytosol
C06599_c	2,5-Dichloro-2,5-cyclohexadiene-1,4-diol	Cytosol
C06609_c	trans-1,3-Dichloropropene	Cytosol
C06610_c	cis-1,3-Dichloropropene	Cytosol
C06611_c	trans-3-Chloro-2-propene-1-ol	Cytosol
C06612_c	cis-3-Chloro-2-propene-1-ol	Cytosol
C06613_c	trans-3-Chloroallyl aldehyde	Cytosol
C06614_c	trans-3-Chloroacrylic acid	Cytosol
C06615_c	cis-3-Chloroacrylic acid	Cytosol
C06626_c	4-Ketoanhydrochlortetracycline	Cytosol
C06627_c	4-Keto-anhydrotetracycline	Cytosol
C06672_c	Vanillate	Cytosol
C06676_c	4-Sulfolactone	Cytosol
C06677_c	Toluene-4-sulfonate	Cytosol
C06714_c	3-Hydroxypimeloyl-CoA	Cytosol
C06715_c	3-Oxopimeloyl-CoA	Cytosol
C06718_c	S-Formylmycothiol	Cytosol
C06730_c	4-Methylcatechol	Cytosol
C06735_c	Aminoacetaldehyde	Cytosol
C06752_c	1,2-Dichloroethane	Cytosol
C06753_c	2-Chloroethanol	Cytosol
C06754_c	Chloroacetaldehyde	Cytosol
C06755_c	Chloroacetic acid	Cytosol
C06758_c	p-Tolualdehyde	Cytosol
C06790_c	Trichloroethene	Cytosol
C06813_c	Nitrobenzene	Cytosol
C06868_c	Carbamazepine	Cytosol
C06891_c	D-2,3-Diketo 4-deoxy-epi-inositol	Cytosol
C06892_c	2-Deoxy-5-keto-D-gluconic acid	Cytosol
C06893_c	2-Deoxy-5-keto-D-gluconic acid 6-phosphate	Cytosol
C06899_c	Chloral hydrate	Cytosol
C06988_c	beta-1,2,3,4,5,6-Hexachlorocyclohexane	Cytosol
C07047_c	Ifosfamide	Cytosol
C07054_c	Isoniazid	Cytosol
C07073_c	Lidocaine	Cytosol
C07086_c	Phenylacetic acid	Cytosol
C07090_c	Protoanemonin	Cytosol
C07091_c	cis-Acetylacrylate	Cytosol
C07096_c	2,6-Dichlorophenol	Cytosol
C07097_c	2,6-Dichlorohydroquinone	Cytosol
C07098_c	2,4,6-Trichlorophenol	Cytosol
C07108_c	Tamoxifen	Cytosol
C07114_c	Benzoyl acetate	Cytosol
C07118_c	Benzoyl acetyl-CoA	Cytosol
C07130_c	Theophylline	Cytosol
C07163_c	Methadone	Cytosol
C07185_c	Valproic acid	Cytosol
C07209_c	3-Methylbenzaldehyde	Cytosol
C07211_c	m-Methylbenzoate	Cytosol
C07214_c	2-Methylbenzaldehyde	Cytosol
C07215_c	o-Toluate	Cytosol
C07271_c	Limonene-1,2-epoxide	Cytosol
C07335_c	2-Amino-3-oxo-4-phosphonooxybutyrate	Cytosol
C07447_c	Acetylhydrazine	Cytosol
C07480_c	Theobromine	Cytosol
C07481_c	Caffeine	Cytosol
C07490_c	Trichloroethanol	Cytosol
C07496_c	Carbamazepine-10,11-epoxide	Cytosol
C07501_c	Felbamate	Cytosol
C07535_c	Benzo[a]pyrene	Cytosol
C07565_c	Acetanilide	Cytosol
C07572_c	Citalopram	Cytosol
C07585_c	N-Acetylisoniazid	Cytosol
C07643_c	4-Hydroxycyclophosphamide	Cytosol
C07644_c	4-Ketocyclophosphamide	Cytosol
C07645_c	Aldophosphamide	Cytosol
C07648_c	Thioguanine	Cytosol
C07649_c	5-FU	Cytosol
C07836_c	D-glycero-D-manno-Heptose 7-phosphate	Cytosol
C07888_c	Cyclophosphamide	Cytosol
C08012_c	Levomethadyl acetate	Cytosol
C08276_c	3-(Methylthio)propionic acid	Cytosol
C08362_c	(9Z)-Hexadecenoic acid	Cytosol
C08586_c	delta-Carotene	Cytosol
C08650_c	Isoliquiritigenin	Cytosol
C08734_c	Ammelide	Cytosol
C08735_c	2-Chloro-4-hydroxy-6-amino-1,3,5-triazine	Cytosol
C09332_c	Tetrahydrofolyl-[Glu](2)	Cytosol
C09812_c	2-Hydroxycyclohexane-1-carboxyl-CoA	Cytosol
C09813_c	2-Ketocyclohexane-1-carboxyl-CoA	Cytosol
C09815_c	Benzamide	Cytosol
C09819_c	(Hydroxymethylphenyl)succinyl-CoA	Cytosol
C09820_c	Benzoylsuccinyl-CoA	Cytosol
C09825_c	6-Oxo-2-hydroxycyclohexane-1-carboxyl-CoA	Cytosol
C09880_c	alpha-Pinene	Cytosol
C10700_c	4'-Hydroxyacetophenone	Cytosol
C10858_c	Ecgonine	Cytosol
C10905_c	Activated methyl group	Cytosol
C11004_c	2,6-Dimethylaniline	Cytosol
C11036_c	Bromobenzene	Cytosol
C11038_c	2'-Deoxy-5-hydroxymethylcytidine-5'-diphosphate	Cytosol
C11039_c	2'-Deoxy-5-hydroxymethylcytidine-5'-triphosphate	Cytosol
C11088_c	1,2-Dibromoethane	Cytosol
C11148_c	TCE epoxide	Cytosol
C11150_c	Trichloroacetate	Cytosol
C11173_c	SN-38	Cytosol
C11355_c	4-Amino-4-deoxychorismate	Cytosol
C11356_c	trans,trans,cis-Geranylgeranyl diphosphate	Cytosol
C11405_c	(3R)-3-Isopropenyl-6-oxoheptanoate	Cytosol
C11407_c	(3R)-3-Isopropenyl-6-oxoheptanoyl-CoA	Cytosol
C11419_c	(3S)-3-Isopropenyl-6-oxoheptanoate	Cytosol
C11421_c	(3S)-3-Isopropenyl-6-oxoheptanoyl-CoA	Cytosol
C11422_c	Phenanthrene	Cytosol
C11429_c	Phenanthrene-9,10-oxide	Cytosol
C11431_c	Phenanthrene-1,2-oxide	Cytosol
C11432_c	1-Phenanthrol	Cytosol
C11434_c	2-C-Methyl-D-erythritol 4-phosphate	Cytosol
C11435_c	4-(Cytidine 5'-diphospho)-2-C-methyl-D-erythritol	Cytosol
C11436_c	2-Phospho-4-(cytidine 5'-diphospho)-2-C-methyl-D-erythritol	Cytosol
C11437_c	1-Deoxy-D-xylulose 5-phosphate	Cytosol
C11453_c	2-C-Methyl-D-erythritol 2,4-cyclodiphosphate	Cytosol
C11455_c	4,4-Dimethyl-5alpha-cholesta-8,14,24-trien-3beta-ol	Cytosol
C11457_c	3-(3-Hydroxy-phenyl)-propanoic acid	Cytosol
C11481_c	HSO3-	Cytosol
C11508_c	4alpha-Methyl-5alpha-ergosta-8,14,24(28)-trien-3beta-ol	Cytosol
C11514_c	(E)-3-(Methoxycarbonyl)pent-2-enedioate	Cytosol
C11521_c	UDP-6-sulfoquinovose	Cytosol
C11538_c	Cobalt-sirohydrochlorin	Cytosol
C11539_c	Cobalt-precorrin 3	Cytosol
C11540_c	Cobalt-precorrin 4	Cytosol
C11542_c	Cobalt-precorrin 6	Cytosol
C11543_c	Cobalt-dihydro-precorrin 6	Cytosol
C11545_c	Cobalt-precorrin 8	Cytosol
C11583_c	4-Glutathionyl cyclophosphamide	Cytosol
C11588_c	cis-3-(Carboxy-ethyl)-3,5-cyclo-hexadiene-1,2-diol	Cytosol
C11638_c	3-Amino-2-oxopropyl phosphate	Cytosol
C11713_c	2-Naphthol	Cytosol
C11735_c	N-Ethylglycine	Cytosol
C11736_c	5-Fluorodeoxyuridine	Cytosol
C11811_c	1-Hydroxy-2-methyl-2-butenyl 4-diphosphate	Cytosol
C11821_c	5-Hydroxyisourate	Cytosol
C11831_c	Divinylprotochlorophyllide	Cytosol
C11832_c	Divinyl chlorophyllide a	Cytosol
C11907_c	4,6-Dideoxy-4-oxo-dTDP-D-glucose	Cytosol
C11915_c	dTDP-3-methyl-4-oxo-2,6-dideoxy-L-glucose	Cytosol
C11916_c	dTDP-L-mycarose	Cytosol
C11922_c	dTDP-4-oxo-2,6-dideoxy-D-glucose	Cytosol
C11924_c	Perillic acid	Cytosol
C11927_c	dTDP-4-oxo-2,6-dideoxy-L-mannose	Cytosol
C11929_c	Perillyl-CoA	Cytosol
C11930_c	dTDP-2,6-dideoxy-D-glycero-hex-2-enos-4-ulose	Cytosol
C11937_c	(1S,4R)-1-Hydroxy-2-oxolimonene	Cytosol
C11941_c	Pinocarveol	Cytosol
C11943_c	trans-2-Methyl-5-isopropylhexa-2,5-dienoic acid	Cytosol
C11944_c	cis-2-Methyl-5-isopropylhexa-2,5-dienoic acid	Cytosol
C11945_c	trans-2-Methyl-5-isopropylhexa-2,5-dienoyl-CoA	Cytosol
C11946_c	cis-2-Methyl-5-isopropylhexa-2,5-dienoyl-CoA	Cytosol
C11947_c	3-Hydroxy-2,6-dimethyl-5-methylene-heptanoyl-CoA	Cytosol
C11948_c	2,6-Dimethyl-5-methylene-3-oxo-heptanoyl-CoA	Cytosol
C11949_c	3-Isopropylbut-3-enoyl-CoA	Cytosol
C11950_c	3-Isopropylbut-3-enoic acid	Cytosol
C12092_c	N-Methylanthraniloyl-CoA	Cytosol
C12203_c	5-Hydroxyferuloyl-CoA	Cytosol
C12213_c	Kanosamine 6-phosphate	Cytosol
C12214_c	Aminofructose 6-phosphate	Cytosol
C12215_c	Iminoerythrose 4-phosphate	Cytosol
C12248_c	5-Hydroxy-2-oxo-4-ureido-2,5-dihydro-1H-imidazole-5-carboxylate	Cytosol
C12314_c	1-Oxa-2-oxo-3-hydroxycycloheptane	Cytosol
C12448_c	Ecgonine methyl ester	Cytosol
C12449_c	Pseudoecgonine	Cytosol
C12450_c	Pseudoecgonyl-CoA	Cytosol
C12621_c	3-Coumaric acid	Cytosol
C12622_c	cis-3-(3-Carboxyethenyl)-3,5-cyclohexadiene-1,2-diol	Cytosol
C12623_c	trans-2,3-Dihydroxycinnamate	Cytosol
C12650_c	Capecitabine	Cytosol
C12739_c	5'-Deoxy-5-fluorouridine	Cytosol
C12831_c	3,4,6-Trichlorocatechol	Cytosol
C12833_c	2,3,5-Trichloro-cis,cis-muconate	Cytosol
C12834_c	2,5-Dichloro-carboxymethylenebut-2-en-4-olide	Cytosol
C12835_c	2,5-Dichloro-4-oxohex-2-enedioate	Cytosol
C12838_c	trans-4-Carboxymethylenebut-2-en-4-olide	Cytosol
C13309_c	2-Phytyl-1,4-naphthoquinone	Cytosol
C13624_c	Bisphenol A	Cytosol
C13629_c	1,2-Bis(4-hydroxyphenyl)-2-propanol	Cytosol
C13631_c	2,2-Bis(4-hydroxyphenyl)-1-propanol	Cytosol
C13634_c	2,3-Bis(4-hydroxyphenyl)-1,2-propanediol	Cytosol
C13637_c	4-Ethylphenol	Cytosol
C13638_c	1-(4'-Hydroxyphenyl)ethanol	Cytosol
C13645_c	Hydrobromic acid	Cytosol
C13712_c	3alpha-Hydroxy-5alpha-pregnan-20-one	Cytosol
C13747_c	1,7-Dimethylxanthine	Cytosol
C14039_c	1,1-Dichloroethylene	Cytosol
C14040_c	1-Nitronaphthalene	Cytosol
C14082_c	1-Methylnaphthalene	Cytosol
C14088_c	3-Methylsalicylate	Cytosol
C14089_c	1-Hydroxymethylnaphthalene	Cytosol
C14090_c	1-Naphthaldehyde	Cytosol
C14098_c	2-Methylnaphthalene	Cytosol
C14099_c	2-Naphthaldehyde	Cytosol
C14101_c	2-Naphthoic acid	Cytosol
C14103_c	4-Methylsalicylate	Cytosol
C14109_c	4-Hydroxymethylsalicylate	Cytosol
C14110_c	4-Hydroxymethylcatechol	Cytosol
C14115_c	Naphthyl-2-methyl-succinic acid	Cytosol
C14116_c	Naphthyl-2-methyl-succinyl-CoA	Cytosol
C14117_c	Naphthyl-2-methylene-succinyl-CoA	Cytosol
C14119_c	Naphthyl-2-oxomethyl-succinyl-CoA	Cytosol
C14120_c	2-Naphthoyl-CoA	Cytosol
C14143_c	Adipyl-CoA	Cytosol
C14144_c	5-Carboxy-2-pentenoyl-CoA	Cytosol
C14145_c	(3S)-3-Hydroxyadipyl-CoA	Cytosol
C14147_c	Cyromazine	Cytosol
C14148_c	N-Cyclopropylammeline	Cytosol
C14149_c	N-Cyclopropylammelide	Cytosol
C14150_c	Cyclopropylamine	Cytosol
C14220_c	4,4'-Dihydroxybenzophenone	Cytosol
C14298_c	Bis(4-hydroxyphenyl)methane	Cytosol
C14315_c	Anthracene	Cytosol
C14453_c	4-Bromophenol	Cytosol
C14463_c	(R)-3-Hydroxy-3-methyl-2-oxopentanoate	Cytosol
C14519_c	1-Hydroxypyrene	Cytosol
C14556_c	9-Hydroxybenzo[a]pyrene	Cytosol
C14610_c	(S)-5-Oxo-2,5-dihydrofuran-2-acetate	Cytosol
C14749_c	19(S)-HETE	Cytosol
C14762_c	13(S)-HODE	Cytosol
C14765_c	13-OxoODE	Cytosol
C14768_c	5,6-EET	Cytosol
C14769_c	8,9-EET	Cytosol
C14770_c	11,12-EET	Cytosol
C14771_c	14,15-EET	Cytosol
C14778_c	16(R)-HETE	Cytosol
C14781_c	15H-11,12-EETA	Cytosol
C14782_c	11,12,15-THETA	Cytosol
C14784_c	1,2-Dihydroxy-3,4-epoxy-1,2,3,4-tetrahydronaphthalene	Cytosol
C14786_c	(1R,2S)-Naphthalene 1,2-oxide	Cytosol
C14787_c	(1S,2R)-Naphthalene 1,2-oxide	Cytosol
C14791_c	(1R)-Hydroxy-(2R)-glutathionyl-1,2-dihydronaphthalene	Cytosol
C14792_c	(1S)-Hydroxy-(2S)-glutathionyl-1,2-dihydronaphthalene	Cytosol
C14793_c	(1R)-Glutathionyl-(2R)-hydroxy-1,2-dihydronaphthalene	Cytosol
C14800_c	1-Nitronaphthalene-5,6-oxide	Cytosol
C14801_c	1-Nitro-5,6-dihydroxy-dihydronaphthalene	Cytosol
C14802_c	1-Nitronaphthalene-7,8-oxide	Cytosol
C14803_c	1-Nitro-7-hydroxy-8-glutathionyl-7,8-dihydronaphthalene	Cytosol
C14804_c	1-Nitro-7-glutathionyl-8-hydroxy-7,8-dihydronaphthalene	Cytosol
C14805_c	1-Nitro-5-hydroxy-6-glutathionyl-5,6-dihydronaphthalene	Cytosol
C14806_c	1-Nitro-5-glutathionyl-6-hydroxy-5,6-dihydronaphthalene	Cytosol
C14813_c	11H-14,15-EETA	Cytosol
C14814_c	11,14,15-THETA	Cytosol
C14818_c	Fe2+	Cytosol
C14819_c	Fe3+	Cytosol
C14825_c	9(10)-EpOME	Cytosol
C14826_c	12(13)-EpOME	Cytosol
C14839_c	Bromobenzene-3,4-oxide	Cytosol
C14840_c	Bromobenzene-2,3-oxide	Cytosol
C14842_c	Bromobenzene-2,3-dihydrodiol	Cytosol
C14844_c	Bromobenzene-3,4-dihydrodiol	Cytosol
C14845_c	4-Bromophenol-2,3-epoxide	Cytosol
C14847_c	3,4-Dihydro-3-hydroxy-4-S-glutathionyl bromobenzene	Cytosol
C14848_c	2,3-Dihydro-2-S-glutathionyl-3-hydroxy bromobenzene	Cytosol
C14849_c	Benzo[a]pyrene-9,10-oxide	Cytosol
C14850_c	Benzo[a]pyrene-7,8-oxide	Cytosol
C14851_c	Benzo[a]pyrene-4,5-oxide	Cytosol
C14852_c	Benzo[a]pyrene-7,8-diol	Cytosol
C14853_c	Benzo[a]pyrene-7,8-dihydrodiol-9,10-oxide	Cytosol
C14854_c	9-Hydroxybenzo[a]pyrene-4,5-oxide	Cytosol
C14855_c	4,5-Dihydro-4-hydroxy-5-S-glutathionyl-benzo[a]pyrene	Cytosol
C14856_c	7,8-Dihydro-7-hydroxy-8-S-glutathionyl-benzo[a]pyrene	Cytosol
C14857_c	1,1-Dichloroethylene epoxide	Cytosol
C14858_c	2,2-Dichloroacetaldehyde	Cytosol
C14859_c	Chloroacetyl chloride	Cytosol
C14861_c	S-(2,2-Dichloro-1-hydroxy)ethyl glutathione	Cytosol
C14863_c	2-(S-Glutathionyl)acetyl glutathione	Cytosol
C14864_c	S-(2-Chloroacetyl)glutathione	Cytosol
C14865_c	2-(S-Glutathionyl)acetyl chloride	Cytosol
C14866_c	Chloral	Cytosol
C14868_c	S-(1,2-Dichlorovinyl)glutathione	Cytosol
C14870_c	2-Bromoacetaldehyde	Cytosol
C14871_c	S-(Formylmethyl)glutathione	Cytosol
C14874_c	Glutathione episulfonium ion	Cytosol
C150ACP_c	C150ACP	Cytosol
C15505_c	2,3,5,6-Tetrachlorophenol	Cytosol
C15522_c	4a-Hydroxytetrahydrobiopterin	Cytosol
C15525_c	Eriodictyol chalcone	Cytosol
C15532_c	N-Acetyl-L-citrulline	Cytosol
C15547_c	1,4-Dihydroxy-2-naphthoyl-CoA	Cytosol
C15556_c	3,4-Dihydroxy-2-butanone 4-phosphate	Cytosol
C15584_c	Phenols	Cytosol
C15585_c	myo-Inositol phosphate	Cytosol
C15599_c	6-(2-Amino-2-carboxyethyl)-7,8-dioxo-1,2,3,4,7,8-hexahydroquinoline-	Cytosol
C15606_c	1,2-Dihydroxy-5-(methylthio)pent-1-en-3-one	Cytosol
C15613_c	(25R)-3alpha,7alpha,12alpha-Trihydroxy-5beta-cholestan-26-oyl-CoA	Cytosol
C15650_c	2,3-Diketo-5-methylthiopentyl-1-phosphate	Cytosol
C15667_c	5-Carboxyamino-1-(5-phospho-D-ribosyl)imidazole	Cytosol
C15670_c	Heme A	Cytosol
C15672_c	Heme O	Cytosol
C15673_c	2-Dehydro-L-idonate	Cytosol
C15809_c	Iminoglycine	Cytosol
C15815_c	C15815	Cytosol
C15908_c	Chlorobactene	Cytosol
C15943_c	Isorenieratene	Cytosol
C16014_c	cis-Stilbene oxide	Cytosol
C16015_c	(+)-(1R,2R)-1,2-Diphenylethane-1,2-diol	Cytosol
C16162_c	(9Z,12Z,15Z)-Octadecatrienoyl-CoA	Cytosol
C16165_c	(5Z,8Z,11Z,14Z,17Z)-Icosapentaenoyl-CoA	Cytosol
C16168_c	(6Z,9Z,12Z,15Z,18Z,21Z)-Tetracosahexaenoyl-CoA	Cytosol
C16169_c	(4Z,7Z,10Z,13Z,16Z,19Z)-Docosahexaenoyl-CoA	Cytosol
C16172_c	(6Z,9Z,12Z,15Z,18Z)-Tetracosapentaenoyl-CoA	Cytosol
C16173_c	(4Z,7Z,10Z,13Z,16Z)-Docosapentaenoyl-CoA	Cytosol
C16181_c	beta-2,3,4,5,6-Pentachlorocyclohexanol	Cytosol
C16182_c	beta-2,3,5,6-Tetrachloro-1,4-cyclohexanediol	Cytosol
C16200_c	Phenylboronic acid	Cytosol
C16205_c	Anthracene-9,10-dihydrodiol	Cytosol
C16216_c	3-Oxostearoyl-CoA	Cytosol
C16217_c	3-Hydroxyoctadecanoyl-CoA	Cytosol
C16219_c	3-Oxostearoyl-[acp]	Cytosol
C16220_c	3-Hydroxyoctadecanoyl-[acp]	Cytosol
C16221_c	(2E)-Octadecenoyl-[acp]	Cytosol
C16238_c	Lipoyl-AMP	Cytosol
C16242_c	Cobalt-precorrin 5A	Cytosol
C16243_c	Cobalt-precorrin 5B	Cytosol
C16248_c	2,6-Dibromohydroquinone	Cytosol
C16267_c	Cyclopropanecarboxylate	Cytosol
C16268_c	Cyclopropanecarboxyl-CoA	Cytosol
C16273_c	3-Hydroxy-5-oxohexanoyl-CoA	Cytosol
C16291_c	7,8-Dihydro-beta-carotene	Cytosol
C16327_c	OPC8-CoA	Cytosol
C16328_c	trans-2-Enoyl-OPC8-CoA	Cytosol
C16329_c	3-Hydroxy-OPC8-CoA	Cytosol
C16330_c	3-Oxo-OPC8-CoA	Cytosol
C16331_c	OPC6-CoA	Cytosol
C16332_c	trans-2-Enoyl-OPC6-CoA	Cytosol
C16333_c	3-Hydroxy-OPC6-CoA	Cytosol
C16334_c	3-Oxo-OPC6-CoA	Cytosol
C16335_c	OPC4-CoA	Cytosol
C16336_c	trans-2-Enoyl-OPC4-CoA	Cytosol
C16337_c	3-Hydroxy-OPC4-CoA	Cytosol
C16338_c	3-Oxo-OPC4-CoA	Cytosol
C16339_c	(+)-7-Isojasmonic acid CoA	Cytosol
C16348_c	cis-3-Chloroallyl aldehyde	Cytosol
C16353_c	7-Methylxanthine	Cytosol
C16356_c	1,7-Dimethyluric acid	Cytosol
C16357_c	3-Methylxanthine	Cytosol
C16358_c	1-Methylxanthine	Cytosol
C16361_c	1,3,7-Trimethyluric acid	Cytosol
C16362_c	3,6,8-Trimethylallantoin	Cytosol
C16365_c	5-Acetylamino-6-formylamino-3-methyluracil	Cytosol
C16374_c	(2E,6Z,9Z,12Z,15Z,18Z,21Z)-Tetracosahepta-2,6,9,12,15,18,21-enoyl-	Cytosol
C16376_c	(6Z,9Z,12Z,15Z,18Z,21Z)-3-Oxotetracosahexa-6,9,12,15,18,21-enoyl-CoA	Cytosol
C16387_c	(2E,6Z,9Z,12Z,15Z,18Z)-Tetracosahexa-2,6,9,12,15,18-enoyl-CoA	Cytosol
C16388_c	(6Z,9Z,12Z,15Z,18Z)-3-Hydroxytetracosapenta-6,9,12,15,18-enoyl-CoA	Cytosol
C16389_c	(6Z,9Z,12Z,15Z,18Z)-3-Oxotetracosapenta-6,9,12,15,18-enoyl-CoA	Cytosol
C16396_c	2,4-Diamino-6-nitrotoluene	Cytosol
C16399_c	2,4-Diamino-6-hydroxylaminotoluene	Cytosol
C16404_c	Pinocembrin chalcone	Cytosol
C16405_c	Homoeriodictyol chalcone	Cytosol
C16420_c	4-Acetamido-2-amino-6-nitrotoluene	Cytosol
C16432_c	5-Hydroxyectoine	Cytosol
C16461_c	Geranic acid	Cytosol
C16465_c	trans-Geranyl-CoA	Cytosol
C16466_c	7-Methyl-3-oxo-6-octenoyl-CoA	Cytosol
C16468_c	(2E)-5-Methylhexa-2,4-dienoyl-CoA	Cytosol
C16469_c	3-Hydroxy-5-methylhex-4-enoyl-CoA	Cytosol
C16470_c	5-Methylhex-4-enoyl-CoA	Cytosol
C16471_c	5-Methyl-3-oxo-4-hexenoyl-CoA	Cytosol
C16472_c	3-Fluorocatechol	Cytosol
C16473_c	4-Fluorocatechol	Cytosol
C16474_c	3-Fluoro-cis,cis-muconate	Cytosol
C16475_c	2-Fluoro-cis,cis-muconate	Cytosol
C16476_c	4-Fluoromuconolactone	Cytosol
C16477_c	5-Fluoromuconolactone	Cytosol
C16478_c	3-Fluorocyclohexadiene-cis,cis-1,2-diol-1-carboxylate	Cytosol
C16479_c	5-Fluorocyclohexadiene-cis,cis-1,2-diol-1-carboxylate	Cytosol
C16480_c	4-Fluorocyclohexadiene-cis,cis-1,2-diol-1-carboxylate	Cytosol
C16481_c	6-Fluorocyclohexadiene-cis,cis-1,2-diol-1-carboxylate	Cytosol
C16482_c	2-Fluorocyclohexadiene-cis,cis-1,2-diol-1-carboxylate	Cytosol
C16487_c	Hydrofluoric acid	Cytosol
C16519_c	2-Succinyl-5-enolpyruvyl-6-hydroxy-3-cyclohexene-1-carboxylate	Cytosol
C16520_c	Hexadecenoyl-[acyl-carrier protein]	Cytosol
C16542_c	APC	Cytosol
C16543_c	NPC	Cytosol
C16544_c	alpha-Hydroxytamoxifen	Cytosol
C16546_c	N-Desmethyltamoxifen	Cytosol
C16547_c	4-Hydroxy-N-desmethyltamoxifen	Cytosol
C16548_c	N,N-Didesmethyltamoxifen	Cytosol
C16549_c	alpha-Hydroxy-N-desmethyltamoxifen	Cytosol
C16550_c	Dechloroethylcyclophosphamide	Cytosol
C16551_c	Alcophosphamide	Cytosol
C16553_c	4-Hydroxyifosfamide	Cytosol
C16555_c	2-Dechloroethylifosfamide	Cytosol
C16560_c	3-Hydroxylidocaine	Cytosol
C16561_c	Monoethylglycinexylidide	Cytosol
C16565_c	Aminopropylcadaverine	Cytosol
C16582_c	2-Hydroxyfelbamate	Cytosol
C16584_c	p-Hydroxyfelbamate	Cytosol
C16586_c	2-Phenyl-1,3-propanediol monocarbamate	Cytosol
C16587_c	3-Carbamoyl-2-phenylpropionaldehyde	Cytosol
C16595_c	4-Hydroxy-5-phenyltetrahydro-1,3-oxazin-2-one	Cytosol
C16596_c	5-Phenyl-1,3-oxazinane-2,4-dione	Cytosol
C16601_c	2-Hydroxycarbamazepine	Cytosol
C16602_c	3-Hydroxycarbamazepine	Cytosol
C16604_c	2-Hydroxyiminostilbene	Cytosol
C16607_c	Citalopram N-oxide	Cytosol
C16608_c	Demethylcitalopram	Cytosol
C16609_c	Didemethylcitalopram	Cytosol
C16612_c	Citalopram aldehyde	Cytosol
C16614_c	6-Methylmercaptopurine	Cytosol
C16615_c	6-Methylthiopurine 5'-monophosphate ribonucleotide	Cytosol
C16617_c	6-Mercaptopurine ribonucleoside triphosphate	Cytosol
C16618_c	6-Thioxanthine 5'-monophosphate	Cytosol
C16619_c	6-Thioguanosine monophosphate	Cytosol
C16622_c	N,N'-Diacetylhydrazine	Cytosol
C16630_c	5,6-Dihydro-5-fluorouracil	Cytosol
C16631_c	alpha-Fluoro-beta-ureidopropionic acid	Cytosol
C16633_c	5-Fluorouridine	Cytosol
C16634_c	5-Fluorouridine monophosphate	Cytosol
C16635_c	5'-Deoxy-5-fluorocytidine	Cytosol
C16637_c	5-Deoxyribose-1-phosphate	Cytosol
C16641_c	Irinotecan	Cytosol
C16647_c	N,N-Diethylglycine	Cytosol
C16648_c	2-n-Propyl-4-pentenoic acid	Cytosol
C16649_c	4-Hydroxyvalproic acid	Cytosol
C16650_c	5-Hydroxyvalproic acid	Cytosol
C16651_c	3-Hydroxyvalproic acid	Cytosol
C16659_c	2-Ethylidene-1,5-dimethyl-3,3-diphenylpyrrolidine	Cytosol
C16660_c	2-Ethyl-5-methyl-3,3-diphenyl-1-pyrroline	Cytosol
C16661_c	L-alpha-Acetyl-N-normethadol	Cytosol
C16662_c	L-alpha-Acetyl-N,N-dinormethadol	Cytosol
C16672_c	Benzylpenicilloic acid	Cytosol
C16677_c	all-trans-4-Hydroxyretinoic acid	Cytosol
C16679_c	all-trans-18-Hydroxyretinoic acid	Cytosol
C16680_c	all-trans-5,6-Epoxyretinoic acid	Cytosol
C16698_c	N-Acetylmuramic acid 6-phosphate	Cytosol
C16737_c	5-Deoxy glucuronic acid	Cytosol
C16826_c	2-cis,6-trans-Farnesyl diphosphate	Cytosol
C16834_c	1-Pentanol	Cytosol
C16836_c	1,4'-Bipiperidine-1'-carboxylic acid	Cytosol
C16837_c	4-Amino-1-piperidinecarboxylic acid	Cytosol
C170ACP_c	C170ACP	Cytosol
C17234_c	2-Aminobut-2-enoate	Cytosol
C17328_c	UDP-4-keto-rhamnose	Cytosol
C17343_c	(25S)-3alpha,7alpha,12alpha-Trihydroxy-5beta-cholestan-26-oyl-CoA	Cytosol
C17345_c	(25R)-3alpha,7alpha-Dihydroxy-5beta-cholestanoyl-CoA	Cytosol
C17346_c	(25S)-3alpha,7alpha-Dihydroxy-5beta-cholestanoyl-CoA	Cytosol
C17401_c	Cobalt-factor III	Cytosol
C17556_c	di-trans,poly-cis-Undecaprenyl phosphate	Cytosol
C18026_c	Ethylmalonyl-CoA	Cytosol
C18028_c	L-Fucono-1,5-lactone	Cytosol
C18032_c	dTDP-4-oxo-2,3,6-trideoxy-D-glucose	Cytosol
C18033_c	dTDP-4-amino-2,3,4,6-tetradeoxy-D-glucose	Cytosol
C18034_c	dTDP-D-forosamine	Cytosol
C18042_c	5alpha-Pregnane-3alpha,20alpha-diol	Cytosol
C18215_c	Bis(4-hydroxyphenyl)methanol	Cytosol
C18216_c	4-Hydroxyphenyl-4-hydroxybenzoate	Cytosol
C18235_c	S-(Hydroxymethyl)mycothiol	Cytosol
C18240_c	Tetrachlorocatechol	Cytosol
C18241_c	Tetrachloro-cis,cis-muconate	Cytosol
C18242_c	2,3,5-Trichlorodienelactone	Cytosol
C18243_c	2,3,5-Trichloromaleylacetate	Cytosol
C18259_c	1-Methoxypyrene	Cytosol
C18304_c	2-Chloro-5-methyl-cis-dienelactone	Cytosol
C18305_c	2-Chloro-5-methylmaleylacetate	Cytosol
C18309_c	3-Chloro-2-methyldienelactone	Cytosol
C18310_c	3-Chloro-2-methylmaleylacetate	Cytosol
C_AGL_c	AGL	Cytosol
C_Spinosad_c	Spinosad	Cytosol
C00865_c	Phospholipid	Cytosol
C00889_c	Peptidoglycan	Cytosol
C06707_c	Teichoic acid	Cytosol
C_Cell_c	Cell	Cytosol
C00245_e	Taurine_e	Extra_organism
C06232_e	Molybdate_e	Extra_organism
C14819_e	Fe3+_e	Extra_organism
C00378_e	Thiamine_e	Extra_organism
C00719_e	Betaine_e	Extra_organism
C00114_e	Choline_e	Extra_organism
C00919_e	Choline sulfate_e	Extra_organism
C00059_e	Sulfate_e	Extra_organism
C00244_e	Nitrate_e	Extra_organism
C00487_e	Carnitine_e	Extra_organism
C00208_e	maltose_e	Extra_organism
C00794_e	D-Sorbitol_e	Extra_organism
C00392_e	Mannitol_e	Extra_organism
C00185_e	Cellobiose_e	Extra_organism
C00121_e	D-Ribose_e	Extra_organism
C01153_e	Orthophosphoric monoester_e	Extra_organism
C00025_e	L-Glutamate_e	Extra_organism
C00855_e	D-Methionine_e	Extra_organism
C00012_e	Peptide_e	Extra_organism
C00175_e	Cobalt ion_e	Extra_organism
C00140_e	N-Acetyl-D-glucosamine_e	Extra_organism
C00095_e	D-Fructose_e	Extra_organism
C_Spinosad_e	Spinosad_e	Extra_organism
C00014_e	NH3_e	Extra_organism
C00001_e	H2O_e	Extra_organism
C00007_e	Oxygen_e	Extra_organism
C00011_e	CO2_e	Extra_organism
C00058_e	Formate_e	Extra_organism
C02323_e	Salicyl alcohol_e	Extra_organism
C00160_e	Glycolate_e	Extra_organism
C00084_e	Acetaldehyde_e	Extra_organism
C00327_e	L-Citrulline_e	Extra_organism
C00067_e	Formylanthranilate_e	Extra_organism
C00116_e	Glycerol_e	Extra_organism
C00184_e	Glycerone_e	Extra_organism
C00242_e	Guanine_e	Extra_organism
C00262_e	Hypoxanthine_e	Extra_organism
C00577_e	D-Glyceraldehyde_e	Extra_organism
C00086_e	Urea_e	Extra_organism
C00385_e	Xanthine_e	Extra_organism
C00033_e	Acetate_e	Extra_organism
C00147_e	Adenine_e	Extra_organism
C00212_e	Adenosine_e	Extra_organism
C00026_e	2-Oxoglutarate_e	Extra_organism
C00049_e	L-Aspartate_e	Extra_organism
C00158_e	Citrate_e	Extra_organism
C00475_e	Cytidine_e	Extra_organism
C00380_e	Cytosine_e	Extra_organism
C00559_e	Deoxyadenosine_e	Extra_organism
C00133_e	D-Alanine_e	Extra_organism
C00881_e	Deoxycytidine_e	Extra_organism
C00330_e	Deoxyguanosine_e	Extra_organism
C05512_e	Deoxyinosine_e	Extra_organism
C00740_e	D-Serine_e	Extra_organism
C00214_e	Thymidine_e	Extra_organism
C00526_e	Deoxyuridine_e	Extra_organism
C00469_e	Ethanol_e	Extra_organism
C00122_e	Fumarate_e	Extra_organism
C00334_e	4-Aminobutanoate_e	Extra_organism
C00124_e	D-Galactose_e	Extra_organism
C00064_e	L-Glutamate_e	Extra_organism
C00031_e	D-Glucose_e	Extra_organism
C00257_e	D-Gluconic acid_e	Extra_organism
C00037_e	Glycine_e	Extra_organism
C00387_e	Guanosine_e	Extra_organism
C00135_e	L-Histidine_e	Extra_organism
C00407_e	L-Isoleucine_e	Extra_organism
C00294_e	Inosine_e	Extra_organism
C00204_e	2-Dehydro-3-deoxy-D-gluconate_e	Extra_organism
C00256_e	(R)-Lactate_e	Extra_organism
C00123_e	L-Leucine_e	Extra_organism
C00186_e	(S)-Lactate_e	Extra_organism
C00047_e	L-Lysine_e	Extra_organism
C00149_e	(S)-Malate_e	Extra_organism
C05402_e	Melibiose_e	Extra_organism
C00079_e	L-Phenylalanine_e	Extra_organism
C00009_e	Orthophosphate_e	Extra_organism
C00148_e	L-Proline_e	Extra_organism
C00163_e	Propanoate_e	Extra_organism
C00022_e	Pyruvate_e	Extra_organism
C00507_e	L-Rhamnose_e	Extra_organism
C00065_e	L-Serine_e	Extra_organism
C00042_e	Succinate_e	Extra_organism
C00188_e	L-Threonine_e	Extra_organism
C00078_e	L-Tryptophan_e	Extra_organism
C00106_e	Uracil_e	Extra_organism
C00105_e	Uridine_e	Extra_organism
C00183_e	L-Valine_e	Extra_organism
C00080_e	H+_e	Extra_organism
C00245_b	Taurine_b	Extra_organism
C06232_b	Molybdate_b	Extra_organism
C14819_b	Fe3+_b	Extra_organism
C00378_b	Thiamine_b	Extra_organism
C00719_b	Betaine_b	Extra_organism
C00114_b	Choline_b	Extra_organism
C00919_b	Choline sulfate_b	Extra_organism
C00059_b	Sulfate_b	Extra_organism
C00244_b	Nitrate_b	Extra_organism
C00487_b	Carnitine_b	Extra_organism
C00208_b	maltose_b	Extra_organism
C00794_b	D-Sorbitol_b	Extra_organism
C00392_b	Mannitol_b	Extra_organism
C00185_b	Cellobiose_b	Extra_organism
C00121_b	D-Ribose_b	Extra_organism
C01153_b	Orthophosphoric monoester_b	Extra_organism
C00025_b	L-Glutamate_b	Extra_organism
C00855_b	D-Methionine_b	Extra_organism
C00012_b	Peptide_b	Extra_organism
C00175_b	Cobalt ion_b	Extra_organism
C00140_b	N-Acetyl-D-glucosamine_b	Extra_organism
C00095_b	D-Fructose_b	Extra_organism
C_Spinosad_b	Spinosad_b	Extra_organism
C00014_b	NH3_b	Extra_organism
C00001_b	H2O_b	Extra_organism
C00007_b	Oxygen_b	Extra_organism
C00011_b	CO2_b	Extra_organism
C00058_b	Formate_b	Extra_organism
C02323_b	Salicyl alcohol_b	Extra_organism
C00160_b	Glycolate_b	Extra_organism
C00084_b	Acetaldehyde_b	Extra_organism
C00327_b	L-Citrulline_b	Extra_organism
C00067_b	Formylanthranilate_b	Extra_organism
C00116_b	Glycerol_b	Extra_organism
C00184_b	Glycerone_b	Extra_organism
C00242_b	Guanine_b	Extra_organism
C00262_b	Hypoxanthine_b	Extra_organism
C00577_b	D-Glyceraldehyde_b	Extra_organism
C00086_b	Urea_b	Extra_organism
C00385_b	Xanthine_b	Extra_organism
C00033_b	Acetate_b	Extra_organism
C00147_b	Adenine_b	Extra_organism
C00212_b	Adenosine_b	Extra_organism
C00026_b	2-Oxoglutarate_b	Extra_organism
C00049_b	L-Aspartate_b	Extra_organism
C00158_b	Citrate_b	Extra_organism
C00475_b	Cytidine_b	Extra_organism
C00380_b	Cytosine_b	Extra_organism
C00559_b	Deoxyadenosine_b	Extra_organism
C00133_b	D-Alanine_b	Extra_organism
C00881_b	Deoxycytidine_b	Extra_organism
C00330_b	Deoxyguanosine_b	Extra_organism
C05512_b	Deoxyinosine_b	Extra_organism
C00740_b	D-Serine_b	Extra_organism
C00214_b	Thymidine_b	Extra_organism
C00526_b	Deoxyuridine_b	Extra_organism
C00469_b	Ethanol_b	Extra_organism
C00122_b	Fumarate_b	Extra_organism
C00334_b	4-Aminobutanoate_b	Extra_organism
C00124_b	D-Galactose_b	Extra_organism
C00031_b	D-Glucose_b	Extra_organism
C00257_b	D-Gluconic acid_b	Extra_organism
C00037_b	Glycine_b	Extra_organism
C00387_b	Guanosine_b	Extra_organism
C00135_b	L-Histidine_b	Extra_organism
C00407_b	L-Isoleucine_b	Extra_organism
C00294_b	Inosine_b	Extra_organism
C00204_b	2-Dehydro-3-deoxy-D-gluconate_b	Extra_organism
C00256_b	(R)-Lactate_b	Extra_organism
C00123_b	L-Leucine_b	Extra_organism
C00186_b	(S)-Lactate_b	Extra_organism
C00047_b	L-Lysine_b	Extra_organism
C00149_b	(S)-Malate_b	Extra_organism
C05402_b	Melibiose_b	Extra_organism
C00079_b	L-Phenylalanine_b	Extra_organism
C00009_b	Orthophosphate_b	Extra_organism
C00148_b	L-Proline_b	Extra_organism
C00163_b	Propanoate_b	Extra_organism
C00022_b	Pyruvate_b	Extra_organism
C00507_b	L-Rhamnose_b	Extra_organism
C00065_b	L-Serine_b	Extra_organism
C00042_b	Succinate_b	Extra_organism
C00188_b	L-Threonine_b	Extra_organism
C00078_b	L-Tryptophan_b	Extra_organism
C00106_b	Uracil_b	Extra_organism
C00105_b	Uridine_b	Extra_organism
C00183_b	L-Valine_b	Extra_organism
C_Cell_b	Cell_b	Extra_organism
C00288_e	HCO3-_e	Extra_organism
C00002_b	ATP_b	Extra_organism
C00010_b	CoA_b	Extra_organism
C00006_b	NADP+_b	Extra_organism
C00005_b	NADPH_b	Extra_organism
C00003_b	NAD+_b	Extra_organism
C00004_b	NADH_b	Extra_organism
C00229_b	Acyl-carrier protein_b	Extra_organism
C00063_b	compound for test	Extra_organism
C_H_e	H_e	Cytosol
C00302_c	DL-Glutamate	Cytosol
C00506_c	L-Cysteate	Cytosol
C00606_c	3-Sulfino-L-alanine	Cytosol
C02378_c	6-Aminohexanoate	Cytosol
C02718_c	N-Formiminoglycine	Cytosol
C03409_c	N-Formimino-L-aspartate	Cytosol
C05133_c	4-Imidazolone-5-acetate	Cytosol
C05515_c	5-Ureido-4-imidazole carboxylate	Cytosol
C05527_c	3-Sulfinylpyruvate	Cytosol
C05528_c	3-Sulfopyruvate	Cytosol
C05894_c	Undecaprenyl-diphospho-N-acetylmuramoyl-(N-acetylglucosamine)-L-alanyl-D-isoglutaminyl-L-lysyl-D-alanyl-D-alanine	Cytosol
C06195_c	Imidazolone	Cytosol
C06593_c	epsilon-Caprolactam	Cytosol
C06625_c	Malonamoyl-CoA	Cytosol
